# Supplementary material for: Identification of oncogenic driver mutations by genome-wide CRISPR-Cas9 dropout screening
Source: BMC Genomics. 2016 Sep 9;17(1):723. doi: 10.1186/s12864-016-3042-2 (PMC5016932; doi:10.1186/s12864-016-3042-2)
Supplement: Additional file 2: Table S1. — Correlation of sgRNA library distribution between technical replicates in HCC-827 and CHP-212 cells. (XLSX 28 kb) [file 12864_2016_3042_MOESM2_ESM.xlsx]

## Sheet: KiesslingMK_Additional_File2_Ta
Additional file: Table S1 Ð Correlation of sgRNA library distribution between technical replicates in HCC-827 and CHP-212 cells.
	HCC-827 EGFRdel E746	CHP-212 NRASQ61K
	r2 value	r2 value
Control_1 vs. Control_2	0.99	0.99
Day 14_1 vs. Day 14_2	0.86	0.99
Day 21_1 vs. Day 21_2	0.92	0.94
Day 28_1 vs. Day 28_2	0.89	0.84
Average correlation	0.92	0.94
