# Supplementary material for: Identification of oncogenic driver mutations by genome-wide CRISPR-Cas9 dropout screening
Source: BMC Genomics. 2016 Sep 9;17(1):723. doi: 10.1186/s12864-016-3042-2 (PMC5016932; doi:10.1186/s12864-016-3042-2)
Supplement: Additional file 3: Table S2. — Correlation of sgRNA library distribution between technical replicates of HCC-827 and CHP-212 cells. (XLSX 30 kb) [file 12864_2016_3042_MOESM3_ESM.xlsx]

## Sheet: KiesslingMK_Additional_File3_Ta
Additional file: Table S2 Ð Correlation of sgRNA library distribution between technical replicates of HCC-827 and CHP-212 cells.
HCC-827 EGFRdel E746 and CHP-212 NRASQ61K
r2 value
Control_1 HCC-827 vs. Control_1 CHP-212	0.93
Control_2 HCC-827 vs. Control_2 CHP-212	0.93
Control_1 HCC-827 vs. Control_2 CHP-212	0.92
Control_2 HCC-827 vs. Control_1 CHP-212	0.93
Average correlation	0.93
