# Supplementary material for: Identification of oncogenic driver mutations by genome-wide CRISPR-Cas9 dropout screening
Source: BMC Genomics. 2016 Sep 9;17(1):723. doi: 10.1186/s12864-016-3042-2 (PMC5016932; doi:10.1186/s12864-016-3042-2)
Supplement: Additional file 4: Table S3. — First 1 000 most depleted genes for HCC-827 cell lines. This table shows the list of 1 000 most depleted genes in the HCC-827 cells along with their sgRNA fold changes at the days 14, 21 and 28. Gene expression of target genes is indicated as average FPKMs across 3 replicates. Cumulative scores are calculated as the sum of log2 FC scores obtained at either two or all three time points. Genes are ranked by the cumulative score obtained at all three time points (e.g. as the sum of log FC scores at days 14, 21 and 28 sorted in ascending order). Essential genes identified in recent genetic screens are reported. Genes expressed at low levels in the parental cell line (FPKM < 1) are highlighted in grey. (XLSX 127 kb) [file 12864_2016_3042_MOESM4_ESM.xlsx]

## Sheet: KiesslingMK_Additional_File4_Ta
Additional file: Table S3 - First 1000 most depleted genes for HCC-827 cell lines
							CUMULATIVE SCORES
Gene Id	sgRNA Id	Gene/sgRNA Id	Gene Expression (Mean FPKM)	Log2 FC Day 14	Log2 FC Day 21	Log2 FC Day 28	Days 14+21	Days 14+28	Days 21+28	Days 14+21+28	Kinase	Essential in Wang et al	Essential in Hart et al	Essential in Blomen et al
KCNRG	HGLibA_31670	KCNRG:HGLibA_31670	8.49	-7.14	-4.57	-5.98	-11.71	-13.12	-10.55	-17.69
SF3A3	HGLibA_50984	SF3A3:HGLibA_50984	15.67	-6.95	-5.2	-5.45	-12.15	-12.4	-10.65	-17.6		yes	yes	yes
TCEANC	HGLibA_56017	TCEANC:HGLibA_56017	2.67	-5.17	-6.05	-6.37	-11.22	-11.54	-12.42	-17.59
GTF2H2D	HGLibA_20553	GTF2H2D:HGLibA_20553	0	-7.02	-5.83	-4.71	-12.85	-11.73	-10.54	-17.56
FAM86B1	HGLibA_16774	FAM86B1:HGLibA_16774	1.5	-6.49	-5.09	-5.33	-11.58	-11.82	-10.42	-16.91
MAK16	HGLibA_35307	MAK16:HGLibA_35307	6.14	-6.49	-3.76	-6.66	-10.25	-13.15	-10.42	-16.91		yes	yes	yes
PCNA	HGLibA_42922	PCNA:HGLibA_42922	100.49	-6.35	-4.15	-6.35	-10.5	-12.7	-10.5	-16.85		yes	yes	yes
QARS	HGLibA_47005	QARS:HGLibA_47005	26.99	-5.6	-5.21	-5.6	-10.81	-11.2	-10.81	-16.41		yes	yes	yes
EGFR	HGLibA_14637	EGFR:HGLibA_14637	128.09	-5.61	-4.88	-5.49	-10.49	-11.1	-10.37	-15.98	yes
POLR2I	HGLibA_44876	POLR2I:HGLibA_44876	13.54	-6.1	-3.94	-5.64	-10.04	-11.74	-9.58	-15.68		yes	yes	yes
SRSF1	HGLibA_54347	SRSF1:HGLibA_54347	102.2	-5.55	-4.23	-5.55	-9.78	-11.1	-9.78	-15.33		yes	yes	yes
SEC61G	HGLibA_50543	SEC61G:HGLibA_50543	274.07	-4.35	-4.12	-6.81	-8.47	-11.16	-10.93	-15.28
ADO	HGLibA_01006	ADO:HGLibA_01006	6.38	-5.95	-4.21	-5.11	-10.16	-11.06	-9.32	-15.27
PPIAL4F	HGLibA_45200	PPIAL4F:HGLibA_45200	0.57	-6.11	-4.18	-4.97	-10.29	-11.08	-9.15	-15.26
AARS	HGLibA_00068	AARS:HGLibA_00068	48.22	-5.18	-4.78	-5.18	-9.96	-10.36	-9.96	-15.14		yes	yes	yes
UBA52	HGLibA_59812	UBA52:HGLibA_59812	59.74	-6.29	-4.12	-4.52	-10.41	-10.81	-8.64	-14.93		yes		yes
PSMA6	HGLibA_46373	PSMA6:HGLibA_46373	47.14	-5.3	-3.72	-5.83	-9.02	-11.13	-9.55	-14.85		yes
GINS2	HGLibA_19106	GINS2:HGLibA_19106	7.67	-5.6	-3.95	-5.19	-9.55	-10.79	-9.14	-14.74		yes	yes	yes
KPNB1	HGLibA_32662	KPNB1:HGLibA_32662	73.13	-4.66	-4.75	-5.27	-9.41	-9.93	-10.02	-14.68		yes	yes	yes
SNRPD3	HGLibA_53270	SNRPD3:HGLibA_53270	24.56	-5.52	-3.3	-5.85	-8.82	-11.37	-9.15	-14.67		yes	yes	yes
DUT	HGLibA_14200	DUT:HGLibA_14200	12.83	-5.39	-3.72	-5.51	-9.11	-10.9	-9.23	-14.62		yes		yes
NFYC	HGLibA_39147	NFYC:HGLibA_39147	11.51	-5.49	-3.93	-5.05	-9.42	-10.54	-8.98	-14.47				yes
MMS22L	HGLibA_36842	MMS22L:HGLibA_36842	1.82	-4.82	-4.36	-5.26	-9.18	-10.08	-9.62	-14.44		yes	yes	yes
ATP5J2	HGLibA_03674	ATP5J2:HGLibA_03674	55.06	-4.98	-4.98	-4.43	-9.96	-9.41	-9.41	-14.39				yes
CHORDC1	HGLibA_09515	CHORDC1:HGLibA_09515	4.92	-4.98	-3.75	-5.6	-8.73	-10.58	-9.35	-14.33		yes		yes
CAPZB	HGLibA_07213	CAPZB:HGLibA_07213	41.66	-5.79	-4.59	-3.85	-10.38	-9.64	-8.44	-14.23		yes		yes
MZT1	HGLibA_38228	MZT1:HGLibA_38228	10.12	-6.47	-3.11	-4.51	-9.58	-10.98	-7.62	-14.09				yes
ISCU	HGLibA_30940	ISCU:HGLibA_30940	8.41	-4.9	-4.61	-4.55	-9.51	-9.45	-9.16	-14.06		yes	yes	yes
RPL21	HGLibA_49184	RPL21:HGLibA_49184	16.11	-4.52	-4.57	-4.96	-9.09	-9.48	-9.53	-14.05				yes
DUT	HGLibA_14198	DUT:HGLibA_14198	12.83	-5.17	-5.17	-3.7	-10.34	-8.87	-8.87	-14.04		yes		yes
TSPAN31	HGLibA_59215	TSPAN31:HGLibA_59215	57.38	-4.65	-4.65	-4.65	-9.3	-9.3	-9.3	-13.95		yes
EIF6	HGLibA_14868	EIF6:HGLibA_14868	129.36	-5.21	-4.07	-4.66	-9.28	-9.87	-8.73	-13.94		yes	yes	yes
AGAP6	HGLibA_01154	AGAP6:HGLibA_01154	1.11	-4.82	-3.97	-5.12	-8.79	-9.94	-9.09	-13.91
ST13	HGLibA_54511	ST13:HGLibA_54511	6.93	-4.98	-3.92	-4.98	-8.9	-9.96	-8.9	-13.88
SPC24	HGLibA_53841	SPC24:HGLibA_53841	6.94	-5.27	-3.83	-4.72	-9.1	-9.99	-8.55	-13.82		yes	yes	yes
RPL8	HGLibA_49291	RPL8:HGLibA_49291	509.08	-5.9	-3.6	-4.3	-9.5	-10.2	-7.9	-13.8		yes	yes	yes
PPIAL4E	HGLibA_45197	PPIAL4E:HGLibA_45197	0.57	-5.11	-3.61	-5.05	-8.72	-10.16	-8.66	-13.77
NRBP1	HGLibA_39943	NRBP1:HGLibA_39943	18.39	-5.37	-2.88	-5.37	-8.25	-10.74	-8.25	-13.62	yes		yes	yes
PSMA7	HGLibA_46377	PSMA7:HGLibA_46377	88.11	-5.58	-3.84	-4.19	-9.42	-9.77	-8.03	-13.61		yes	yes	yes
NDC80	HGLibA_38672	NDC80:HGLibA_38672	8.64	-5.62	-2.98	-4.92	-8.6	-10.54	-7.9	-13.52		yes	yes	yes
ZNF721	HGLibA_63918	ZNF721:HGLibA_63918	3.56	-5.07	-4.18	-4.22	-9.25	-9.29	-8.4	-13.47
SEC61G	HGLibA_50545	SEC61G:HGLibA_50545	274.07	-5.15	-3.87	-4.43	-9.02	-9.58	-8.3	-13.45
CDC45	HGLibA_08586	CDC45:HGLibA_08586	7	-4.46	-4.21	-4.69	-8.67	-9.15	-8.9	-13.36		yes	yes	yes
GGPS1	HGLibA_19006	GGPS1:HGLibA_19006	10.12	-4.63	-3.5	-5.15	-8.13	-9.78	-8.65	-13.28		yes	yes	yes
ELAC2	HGLibA_14873	ELAC2:HGLibA_14873	22.75	-4.98	-3.64	-4.65	-8.62	-9.63	-8.29	-13.27		yes	yes	yes
HSPA5	HGLibA_29576	HSPA5:HGLibA_29576	179.63	-5.1	-3.82	-4.24	-8.92	-9.34	-8.06	-13.16		yes	yes	yes
ALG11	HGLibA_01611	ALG11:HGLibA_01611	3.18	-4.39	-4.69	-4.02	-9.08	-8.41	-8.71	-13.1		yes	yes	yes
PHF1	HGLibA_43619	PHF1:HGLibA_43619	2.77	-5.29	-4.05	-3.74	-9.34	-9.03	-7.79	-13.08
PARG	HGLibA_42481	PARG:HGLibA_42481	4.65	-5.7	-2.82	-4.47	-8.52	-10.17	-7.29	-12.99
CHEK1	HGLibA_09418	CHEK1:HGLibA_09418	10.57	-4.58	-4.81	-3.57	-9.39	-8.15	-8.38	-12.96	yes	yes	yes	yes
RFC3	HGLibA_48196	RFC3:HGLibA_48196	19.08	-3.74	-4.52	-4.7	-8.26	-8.44	-9.22	-12.96		yes	yes	yes
HNRNPU	HGLibA_21847	HNRNPU:HGLibA_21847	79.58	-5.12	-3.66	-4.16	-8.78	-9.28	-7.82	-12.94		yes	yes	yes
HECTD1	HGLibA_21092	HECTD1:HGLibA_21092	19.52	-4.17	-5.04	-3.67	-9.21	-7.84	-8.71	-12.88		yes	yes
WDR70	HGLibA_61452	WDR70:HGLibA_61452	6.45	-3.8	-4.67	-4.35	-8.47	-8.15	-9.02	-12.82		yes	yes	yes
IFIT5	HGLibA_29922	IFIT5:HGLibA_29922	4.9	-4.54	-3.88	-4.39	-8.42	-8.93	-8.27	-12.81
ELP5	HGLibA_14988	ELP5:HGLibA_14988	10.52	-5.23	-3.09	-4.45	-8.32	-9.68	-7.54	-12.77		yes	yes	yes
PSMG4	HGLibA_46503	PSMG4:HGLibA_46503	0.67	-5.5	-3.2	-4.04	-8.7	-9.54	-7.24	-12.74		yes		yes
SNRPF	HGLibA_53277	SNRPF:HGLibA_53277	13.16	-4.49	-3.24	-4.9	-7.73	-9.39	-8.14	-12.63		yes	yes	yes
DDX23	HGLibA_12676	DDX23:HGLibA_12676	27.81	-6.45	-2.73	-3.44	-9.18	-9.89	-6.17	-12.62		yes	yes	yes
HSD11B2	HGLibA_29454	HSD11B2:HGLibA_29454	0.72	-4.64	-3.34	-4.64	-7.98	-9.28	-7.98	-12.62
IARS2	HGLibA_29764	IARS2:HGLibA_29764	66.56	-4.67	-3.22	-4.67	-7.89	-9.34	-7.89	-12.56		yes	yes
WASH1	HGLibA_61250	WASH1:HGLibA_61250	3.65	-4.4	-3.15	-4.92	-7.55	-9.32	-8.07	-12.47
RARS2	HGLibA_47582	RARS2:HGLibA_47582	13.22	-7.17	-2.44	-2.82	-9.61	-9.99	-5.26	-12.43		yes	yes	yes
TRAPPC4	HGLibA_58612	TRAPPC4:HGLibA_58612	5.62	-5.49	-3.58	-3.35	-9.07	-8.84	-6.93	-12.42		yes	yes	yes
RPL30	HGLibA_49221	RPL30:HGLibA_49221	96.13	-6.14	-2.49	-3.79	-8.63	-9.93	-6.28	-12.42		yes		yes
TSEN54	HGLibA_59127	TSEN54:HGLibA_59127	7.76	-5.26	-2.99	-4.15	-8.25	-9.41	-7.14	-12.4		yes	yes	yes
ANAPC4	HGLibA_01882	ANAPC4:HGLibA_01882	3.77	-4.58	-3.19	-4.63	-7.77	-9.21	-7.82	-12.4		yes	yes	yes
OS9	HGLibA_41923	OS9:HGLibA_41923	559.21	-5.08	-3.42	-3.85	-8.5	-8.93	-7.27	-12.35
YARS2	HGLibA_61925	YARS2:HGLibA_61925	15.99	-5.13	-3.03	-4.16	-8.16	-9.29	-7.19	-12.32		yes	yes	yes
NUTF2	HGLibA_40387	NUTF2:HGLibA_40387	22.94	-4.37	-2.7	-5.24	-7.07	-9.61	-7.94	-12.31				yes
EXOC7	HGLibA_15761	EXOC7:HGLibA_15761	13.4	-4.6	-3.76	-3.91	-8.36	-8.51	-7.67	-12.27				yes
CHMP6	HGLibA_09499	CHMP6:HGLibA_09499	6.53	-4.43	-3.55	-4.28	-7.98	-8.71	-7.83	-12.26		yes	yes	yes
HN1	HGLibA_21768	HN1:HGLibA_21768	62.83	-4.29	-3.99	-3.97	-8.28	-8.26	-7.96	-12.25
RPS26	HGLibA_49406	RPS26:HGLibA_49406	15.81	-5.6	-3.08	-3.54	-8.68	-9.14	-6.62	-12.22				yes
RBM42	HGLibA_47838	RBM42:HGLibA_47838	20.22	-4.71	-3.42	-4.09	-8.13	-8.8	-7.51	-12.22				yes
PRMT5	HGLibA_45918	PRMT5:HGLibA_45918	67.21	-5.23	-2.12	-4.84	-7.35	-10.07	-6.96	-12.19		yes	yes	yes
ST20	HGLibA_54520	ST20:HGLibA_54520	9.71	-3.88	-3.93	-4.32	-7.81	-8.2	-8.25	-12.13
NAPA	HGLibA_38414	NAPA:HGLibA_38414	6.15	-4.49	-3.08	-4.54	-7.57	-9.03	-7.62	-12.11		yes	yes	yes
TIPARP	HGLibA_56843	TIPARP:HGLibA_56843	16.92	-5.92	-2.13	-4.01	-8.05	-9.93	-6.14	-12.06
PHF5A	HGLibA_43670	PHF5A:HGLibA_43670	15.93	-4.86	-3.31	-3.86	-8.17	-8.72	-7.17	-12.03		yes		yes
PRPF19	HGLibA_46001	PRPF19:HGLibA_46001	52.31	-4.3	-3.8	-3.93	-8.1	-8.23	-7.73	-12.03		yes	yes	yes
NELFCD	HGLibA_38965	NELFCD:HGLibA_38965	12.27	-5.18	-2.82	-4.02	-8	-9.2	-6.84	-12.02		yes	yes
ANKLE2	HGLibA_01977	ANKLE2:HGLibA_01977	4.58	-4.09	-3.76	-4.17	-7.85	-8.26	-7.93	-12.02			yes	yes
RBM22	HGLibA_47796	RBM22:HGLibA_47796	13.49	-3.82	-3.43	-4.76	-7.25	-8.58	-8.19	-12.01				yes
RPS27	HGLibA_49411	RPS27:HGLibA_49411	91.42	-4.16	-3.65	-4.16	-7.81	-8.32	-7.81	-11.97			yes	yes
TMEM202	HGLibA_57470	TMEM202:HGLibA_57470	0	-4.78	-3.47	-3.71	-8.25	-8.49	-7.18	-11.96
LRR1	HGLibA_34529	LRR1:HGLibA_34529	14.25	-3.29	-3.81	-4.84	-7.1	-8.13	-8.65	-11.94		yes	yes	yes
SS18L2	HGLibA_54397	SS18L2:HGLibA_54397	9.3	-5.6	-3.15	-3.17	-8.75	-8.77	-6.32	-11.92		yes	yes
ZNF676	HGLibA_63804	ZNF676:HGLibA_63804	1.06	-4.32	-3.76	-3.8	-8.08	-8.12	-7.56	-11.88
SPDYE3	HGLibA_53880	SPDYE3:HGLibA_53880	0	-4.53	-3.23	-4.09	-7.76	-8.62	-7.32	-11.85
AARS	HGLibA_00067	AARS:HGLibA_00067	48.22	-4.13	-3.11	-4.57	-7.24	-8.7	-7.68	-11.81		yes	yes	yes
ATP6V0D1	HGLibA_03719	ATP6V0D1:HGLibA_03719	12.26	-5.14	-3.07	-3.57	-8.21	-8.71	-6.64	-11.78			yes	yes
NDC80	HGLibA_38671	NDC80:HGLibA_38671	8.64	-5.44	-3.25	-3.08	-8.69	-8.52	-6.33	-11.77		yes	yes	yes
F2RL1	HGLibA_15864	F2RL1:HGLibA_15864	25.61	-3.81	-3.98	-3.98	-7.79	-7.79	-7.96	-11.77
SPC24	HGLibA_53839	SPC24:HGLibA_53839	6.94	-4.72	-2.47	-4.57	-7.19	-9.29	-7.04	-11.76		yes	yes	yes
CENPN	HGLibA_09073	CENPN:HGLibA_09073	4.13	-4.98	-2.46	-4.3	-7.44	-9.28	-6.76	-11.74			yes	yes
BYSL	HGLibA_05007	BYSL:HGLibA_05007	17.93	-4.33	-2.71	-4.68	-7.04	-9.01	-7.39	-11.72		yes	yes	yes
SCD5	HGLibA_50175	SCD5:HGLibA_50175	0.23	-4.53	-3.27	-3.91	-7.8	-8.44	-7.18	-11.71
CASC5	HGLibA_07279	CASC5:HGLibA_07279	3.58	-4.83	-2.8	-4.06	-7.63	-8.89	-6.86	-11.69		yes	yes	yes
TCP1	HGLibA_56119	TCP1:HGLibA_56119	61.35	-4.7	-3.27	-3.67	-7.97	-8.37	-6.94	-11.64		yes	yes	yes
POLD3	HGLibA_44786	POLD3:HGLibA_44786	7.57	-4.89	-3.06	-3.66	-7.95	-8.55	-6.72	-11.61		yes	yes	yes
PSMG3	HGLibA_46499	PSMG3:HGLibA_46499	15.44	-4.63	-2.95	-4.03	-7.58	-8.66	-6.98	-11.61		yes	yes
FOXD4L6	HGLibA_17856	FOXD4L6:HGLibA_17856	0.16	-5.65	-2.64	-3.27	-8.29	-8.92	-5.91	-11.56
PRPF38B	HGLibA_46013	PRPF38B:HGLibA_46013	9.7	-5.16	-2.82	-3.58	-7.98	-8.74	-6.4	-11.56		yes	yes	yes
SF3B1	HGLibA_50987	SF3B1:HGLibA_50987	41.61	-4.19	-3.61	-3.76	-7.8	-7.95	-7.37	-11.56			yes	yes
EIF1AX	HGLibA_14710	EIF1AX:HGLibA_14710	34.86	-3.92	-3.25	-4.39	-7.17	-8.31	-7.64	-11.56				yes
CSTF3	HGLibA_11491	CSTF3:HGLibA_11491	5.33	-4.16	-2.73	-4.64	-6.89	-8.8	-7.37	-11.53		yes	yes	yes
SRRT	HGLibA_54344	SRRT:HGLibA_54344	25.56	-4.79	-2.48	-4.24	-7.27	-9.03	-6.72	-11.51		yes	yes	yes
MAD2L1	HGLibA_35132	MAD2L1:HGLibA_35132	14.43	-4.21	-3.02	-4.27	-7.23	-8.48	-7.29	-11.5				yes
PRPF38B	HGLibA_46014	PRPF38B:HGLibA_46014	9.7	-3.71	-3.52	-4.27	-7.23	-7.98	-7.79	-11.5		yes	yes	yes
COQ2	HGLibA_10748	COQ2:HGLibA_10748	10.44	-3.29	-3.69	-4.52	-6.98	-7.81	-8.21	-11.5		yes	yes	yes
SRPR	HGLibA_54315	SRPR:HGLibA_54315	25.85	-4.92	-3.75	-2.78	-8.67	-7.7	-6.53	-11.45			yes	yes
TTI2	HGLibA_59466	TTI2:HGLibA_59466	2.13	-6.18	-1.89	-3.38	-8.07	-9.56	-5.27	-11.45		yes	yes	yes
VOPP1	HGLibA_61005	VOPP1:HGLibA_61005	93.27	-4.92	-2.59	-3.92	-7.51	-8.84	-6.51	-11.43
PRAMEF6	HGLibA_45612	PRAMEF6:HGLibA_45612	0.03	-4.32	-2.64	-4.47	-6.96	-8.79	-7.11	-11.43
CSNK2B	HGLibA_11411	CSNK2B:HGLibA_11411	18.97	-4.94	-2	-4.47	-6.94	-9.41	-6.47	-11.41		yes	yes	yes
ADTRP	HGLibA_01083	ADTRP:HGLibA_01083	5.88	-4.19	-3.02	-4.19	-7.21	-8.38	-7.21	-11.4
ZNF653	HGLibA_63752	ZNF653:HGLibA_63752	1.86	-4.66	-2.75	-3.99	-7.41	-8.65	-6.74	-11.4
SLC26A10	HGLibA_52072	SLC26A10:HGLibA_52072	0.07	-3.41	-3.99	-3.97	-7.4	-7.38	-7.96	-11.37
SNX1	HGLibA_53313	SNX1:HGLibA_53313	5.23	-4.29	-2.23	-4.85	-6.52	-9.14	-7.08	-11.37
BRF1	HGLibA_04797	BRF1:HGLibA_04797	1.63	-4.58	-3.16	-3.62	-7.74	-8.2	-6.78	-11.36		yes	yes	yes
DNAJC8	HGLibA_13639	DNAJC8:HGLibA_13639	6.51	-4.76	-3.09	-3.5	-7.85	-8.26	-6.59	-11.35				yes
SNRPD2	HGLibA_53268	SNRPD2:HGLibA_53268	67.36	-4.98	-2.46	-3.9	-7.44	-8.88	-6.36	-11.34		yes	yes	yes
WDR77	HGLibA_61468	WDR77:HGLibA_61468	24.25	-5.28	-2.72	-3.33	-8	-8.61	-6.05	-11.33		yes	yes	yes
MRPL33	HGLibA_37241	MRPL33:HGLibA_37241	29.85	-4.68	-2.53	-4.11	-7.21	-8.79	-6.64	-11.32		yes		yes
RPL6	HGLibA_49279	RPL6:HGLibA_49279	127.49	-3.06	-4.1	-4.16	-7.16	-7.22	-8.26	-11.32		yes		yes
CENPM	HGLibA_09072	CENPM:HGLibA_09072	5.87	-3.08	-3.25	-4.93	-6.33	-8.01	-8.18	-11.26		yes	yes	yes
SHISA4	HGLibA_51327	SHISA4:HGLibA_51327	3.66	-3.59	-3.62	-4.04	-7.21	-7.63	-7.66	-11.25
LRR1	HGLibA_34531	LRR1:HGLibA_34531	14.25	-4.23	-2.73	-4.28	-6.96	-8.51	-7.01	-11.24		yes	yes	yes
HJURP	HGLibA_21575	HJURP:HGLibA_21575	15.51	-5.97	-2.47	-2.79	-8.44	-8.76	-5.26	-11.23		yes	yes	yes
COPG1	HGLibA_10705	COPG1:HGLibA_10705	34.93	-4.69	-3.24	-3.3	-7.93	-7.99	-6.54	-11.23		yes	yes	yes
PGR	HGLibA_43572	PGR:HGLibA_43572	0	-4.36	-2.79	-4.08	-7.15	-8.44	-6.87	-11.23
SNRPF	HGLibA_53275	SNRPF:HGLibA_53275	21.15	-3.36	-3.76	-4.1	-7.12	-7.46	-7.86	-11.22		yes	yes	yes
PGGT1B	HGLibA_43524	PGGT1B:HGLibA_43524	4.68	-4.18	-3.89	-3.12	-8.07	-7.3	-7.01	-11.19		yes	yes	yes
YARS	HGLibA_61923	YARS:HGLibA_61923	19.55	-4.74	-2.92	-3.52	-7.66	-8.26	-6.44	-11.18		yes	yes	yes
MKI67IP	HGLibA_36614	MKI67IP:HGLibA_36614	31.09	-4.27	-3.27	-3.64	-7.54	-7.91	-6.91	-11.18				yes
CBR3	HGLibA_07420	CBR3:HGLibA_07420	3.03	-3.94	-3.3	-3.94	-7.24	-7.88	-7.24	-11.18
SLCO1B3	HGLibA_52740	SLCO1B3:HGLibA_52740	7.8	-3.69	-3.47	-4.01	-7.16	-7.7	-7.48	-11.17
TRAPPC11	HGLibA_58590	TRAPPC11:HGLibA_58590	8.55	-4.11	-3.1	-3.94	-7.21	-8.05	-7.04	-11.15		yes	yes	yes
TOP3A	HGLibA_58287	TOP3A:HGLibA_58287	10.03	-3.71	-3.71	-3.71	-7.42	-7.42	-7.42	-11.13		yes	yes	yes
ATP5I	HGLibA_03668	ATP5I:HGLibA_03668	32.36	-5.17	-2.66	-3.28	-7.83	-8.45	-5.94	-11.11			yes
PRC1	HGLibA_45638	PRC1:HGLibA_45638	19.32	-4.62	-2.51	-3.98	-7.13	-8.6	-6.49	-11.11		yes	yes	yes
PCF11	HGLibA_42876	PCF11:HGLibA_42876	6.29	-4.79	-2.62	-3.68	-7.41	-8.47	-6.3	-11.09		yes	yes	yes
RPL24	HGLibA_49197	RPL24:HGLibA_49197	60.54	-4.61	-2.71	-3.77	-7.32	-8.38	-6.48	-11.09		yes		yes
MAD2L1	HGLibA_35133	MAD2L1:HGLibA_35133	14.43	-3.93	-3.31	-3.82	-7.24	-7.75	-7.13	-11.06				yes
FOXD4L4	HGLibA_17850	FOXD4L4:HGLibA_17850	0.16	-5.37	-2.41	-3.27	-7.78	-8.64	-5.68	-11.05
STAM2	HGLibA_54622	STAM2:HGLibA_54622	5.94	-4.19	-3.47	-3.39	-7.66	-7.58	-6.86	-11.05
ZNF398	HGLibA_63209	ZNF398:HGLibA_63209	3.94	-3.68	-3.68	-3.68	-7.36	-7.36	-7.36	-11.04
MRPS21	HGLibA_37351	MRPS21:HGLibA_37351	28.3	-4.68	-2.5	-3.83	-7.18	-8.51	-6.33	-11.01		yes
GTF3C4	HGLibA_20590	GTF3C4:HGLibA_20590	10.46	-3.83	-3.45	-3.71	-7.28	-7.54	-7.16	-10.99		yes	yes	yes
PSMC4	HGLibA_46427	PSMC4:HGLibA_46427	31.13	-3.49	-3.12	-4.38	-6.61	-7.87	-7.5	-10.99		yes	yes	yes
DLEC1	HGLibA_13317	DLEC1:HGLibA_13317	0.01	-4.15	-3.64	-3.19	-7.79	-7.34	-6.83	-10.98
SS18L2	HGLibA_54396	SS18L2:HGLibA_54396	9.3	-4.87	-2.33	-3.76	-7.2	-8.63	-6.09	-10.96		yes	yes
RPS13	HGLibA_49358	RPS13:HGLibA_49358	125.67	-3.78	-2.53	-4.64	-6.31	-8.42	-7.17	-10.95		yes	yes	yes
DTX3	HGLibA_14086	DTX3:HGLibA_14086	1.29	-4.53	-2.71	-3.69	-7.24	-8.22	-6.4	-10.93
SF3B5	HGLibA_51002	SF3B5:HGLibA_51002	126.33	-4.72	-2.95	-3.25	-7.67	-7.97	-6.2	-10.92		yes	yes
NDUFAF3	HGLibA_38776	NDUFAF3:HGLibA_38776	10.83	-4.11	-2.71	-4.1	-6.82	-8.21	-6.81	-10.92		yes
SAP18	HGLibA_50005	SAP18:HGLibA_50005	19.54	-3.77	-4.1	-3.04	-7.87	-6.81	-7.14	-10.91		yes	yes	yes
SF3B4	HGLibA_50999	SF3B4:HGLibA_50999	42.97	-3.98	-2.77	-4.15	-6.75	-8.13	-6.92	-10.9		yes	yes
ZNF74	HGLibA_63947	ZNF74:HGLibA_63947	2.04	-4.27	-3.58	-3.05	-7.85	-7.32	-6.63	-10.9
KRT18	HGLibA_32725	KRT18:HGLibA_32725	453.11	-4.21	-3.7	-2.96	-7.91	-7.17	-6.66	-10.87
SBDS	HGLibA_50080	SBDS:HGLibA_50080	60.2	-4.01	-2.82	-4.04	-6.83	-8.05	-6.86	-10.87				yes
SDAD1	HGLibA_50382	SDAD1:HGLibA_50382	21.91	-5.51	-1.83	-3.53	-7.34	-9.04	-5.36	-10.87		yes	yes	yes
TBK1	HGLibA_55891	TBK1:HGLibA_55891	89.46	-4.06	-3	-3.78	-7.06	-7.84	-6.78	-10.84	yes
LBR	HGLibA_33371	LBR:HGLibA_33371	22.43	-4.4	-3.41	-3.02	-7.81	-7.42	-6.43	-10.83
FIP1L1	HGLibA_17533	FIP1L1:HGLibA_17533	9.65	-4.05	-2.81	-3.97	-6.86	-8.02	-6.78	-10.83		yes	yes	yes
EIF6	HGLibA_14866	EIF6:HGLibA_14866	129.36	-5.63	-2.11	-3.07	-7.74	-8.7	-5.18	-10.81		yes	yes	yes
GNS	HGLibA_19590	GNS:HGLibA_19590	208.57	-4.76	-3.06	-2.98	-7.82	-7.74	-6.04	-10.8
NHP2L1	HGLibA_39198	NHP2L1:HGLibA_39198	25.6	-4.93	-2.75	-3.12	-7.68	-8.05	-5.87	-10.8		yes	yes	yes
WEE1	HGLibA_61525	WEE1:HGLibA_61525	3.1	-4.1	-3.22	-3.48	-7.32	-7.58	-6.7	-10.8	yes	yes	yes	yes
UTP18	HGLibA_60731	UTP18:HGLibA_60731	18.33	-3.81	-3.18	-3.81	-6.99	-7.62	-6.99	-10.8			yes	yes
ATP6V1C1	HGLibA_03740	ATP6V1C1:HGLibA_03740	81.4	-5.42	-1.42	-3.96	-6.84	-9.38	-5.38	-10.8		yes	yes
POLR3H	HGLibA_44921	POLR3H:HGLibA_44921	6.88	-5.08	-2.33	-3.37	-7.41	-8.45	-5.7	-10.78		yes	yes	yes
WBP11	HGLibA_61260	WBP11:HGLibA_61260	32.41	-3.23	-3.24	-4.31	-6.47	-7.54	-7.55	-10.78				yes
MRPL45	HGLibA_37281	MRPL45:HGLibA_37281	16.8	-5.84	-2.08	-2.86	-7.92	-8.7	-4.94	-10.78		yes	yes	yes
OGDH	HGLibA_40589	OGDH:HGLibA_40589	30.87	-3.61	-3.27	-3.89	-6.88	-7.5	-7.16	-10.77		yes	yes	yes
TWISTNB	HGLibA_59669	TWISTNB:HGLibA_59669	17.99	-3.57	-2.88	-4.31	-6.45	-7.88	-7.19	-10.76		yes	yes	yes
VPS28	HGLibA_61045	VPS28:HGLibA_61045	4.67	-3.54	-3.52	-3.68	-7.06	-7.22	-7.2	-10.74		yes	yes
TMEM179B	HGLibA_57379	TMEM179B:HGLibA_57379	9.53	-4.32	-2.42	-3.99	-6.74	-8.31	-6.41	-10.73
LRRC37A3	HGLibA_34619	LRRC37A3:HGLibA_34619	0.53	-4.62	-2.36	-3.74	-6.98	-8.36	-6.1	-10.72
EXOSC8	HGLibA_15792	EXOSC8:HGLibA_15792	5.85	-3.94	-2.31	-4.47	-6.25	-8.41	-6.78	-10.72		yes	yes	yes
MRPS23	HGLibA_37355	MRPS23:HGLibA_37355	13.07	-4.67	-2.03	-4.01	-6.7	-8.68	-6.04	-10.71			yes	yes
TRAPPC2	HGLibA_58599	TRAPPC2:HGLibA_58599	2.66	-4.78	-2.43	-3.49	-7.21	-8.27	-5.92	-10.7
CD5L	HGLibA_08419	CD5L:HGLibA_08419	0	-4.82	-2.83	-3.05	-7.65	-7.87	-5.88	-10.7
RPS9	HGLibA_49481	RPS9:HGLibA_49481	56.58	-6.13	-2.16	-2.39	-8.29	-8.52	-4.55	-10.68		yes	yes	yes
SEMA6B	HGLibA_50655	SEMA6B:HGLibA_50655	0.27	-3.63	-3.4	-3.65	-7.03	-7.28	-7.05	-10.68
ZNF417	HGLibA_63237	ZNF417:HGLibA_63237	3.41	-3.36	-3.45	-3.87	-6.81	-7.23	-7.32	-10.68
IPO7	HGLibA_30760	IPO7:HGLibA_30760	41.77	-5.86	-1.09	-3.72	-6.95	-9.58	-4.81	-10.67		yes	yes	yes
MRPL4	HGLibA_37263	MRPL4:HGLibA_37263	16.24	-5.38	-3.07	-2.21	-8.45	-7.59	-5.28	-10.66		yes	yes	yes
ZNHIT1	HGLibA_64212	ZNHIT1:HGLibA_64212	9.64	-4.5	-3.03	-3.12	-7.53	-7.62	-6.15	-10.65				yes
RBM17	HGLibA_47785	RBM17:HGLibA_47785	4.11	-4.34	-3.25	-3.05	-7.59	-7.39	-6.3	-10.64		yes	yes	yes
OS9	HGLibA_41922	OS9:HGLibA_41922	559.21	-4.93	-2.58	-3.13	-7.51	-8.06	-5.71	-10.64
DLL3	HGLibA_13364	DLL3:HGLibA_13364	0.72	-3.98	-2.86	-3.78	-6.84	-7.76	-6.64	-10.62
FHL2	HGLibA_17482	FHL2:HGLibA_17482	11.4	-4.36	-2.21	-4.04	-6.57	-8.4	-6.25	-10.61
SRSF1	HGLibA_54349	SRSF1:HGLibA_54349	102.2	-3.97	-2.85	-3.78	-6.82	-7.75	-6.63	-10.6		yes	yes	yes
PTPN23	HGLibA_46751	PTPN23:HGLibA_46751	10.19	-4.01	-3.17	-3.41	-7.18	-7.42	-6.58	-10.59		yes	yes	yes
RPL35A	HGLibA_49236	RPL35A:HGLibA_49236	151.37	-3.15	-3.54	-3.9	-6.69	-7.05	-7.44	-10.59		yes
ZNHIT6	HGLibA_64221	ZNHIT6:HGLibA_64221	17.12	-3.93	-2.56	-4.1	-6.49	-8.03	-6.66	-10.59		yes	yes	yes
SYP	HGLibA_55322	SYP:HGLibA_55322	0.05	-3.11	-2.97	-4.51	-6.08	-7.62	-7.48	-10.59
EIF1	HGLibA_14705	EIF1:HGLibA_14705	116.85	-3.99	-3.13	-3.45	-7.12	-7.44	-6.58	-10.57		yes	yes	yes
TP53RK	HGLibA_58364	TP53RK:HGLibA_58364	6.74	-5.08	-2.48	-2.97	-7.56	-8.05	-5.45	-10.53	yes	yes	yes	yes
DEFB134	HGLibA_12905	DEFB134:HGLibA_12905	0	-4.12	-3.07	-3.34	-7.19	-7.46	-6.41	-10.53
NETO2	HGLibA_38994	NETO2:HGLibA_38994	14.85	-4.57	-3.18	-2.75	-7.75	-7.32	-5.93	-10.5
IL4	HGLibA_30455	IL4:HGLibA_30455	0.02	-3.73	-3.04	-3.73	-6.77	-7.46	-6.77	-10.5
NBPF15	HGLibA_38512	NBPF15:HGLibA_38512	3.55	-3.72	-3.25	-3.5	-6.97	-7.22	-6.75	-10.47
FAM96B	HGLibA_16807	FAM96B:HGLibA_16807	36.78	-4.03	-3.01	-3.42	-7.04	-7.45	-6.43	-10.46		yes	yes	yes
RPL9	HGLibA_49292	RPL9:HGLibA_49292	95.22	-4.71	-2.27	-3.48	-6.98	-8.19	-5.75	-10.46		yes	yes	yes
USF2	HGLibA_60459	USF2:HGLibA_60459	7.77	-3.92	-2.94	-3.6	-6.86	-7.52	-6.54	-10.46
PIP4K2C	HGLibA_44000	PIP4K2C:HGLibA_44000	485.76	-3.82	-3.28	-3.35	-7.1	-7.17	-6.63	-10.45
UBE2L3	HGLibA_59915	UBE2L3:HGLibA_59915	20.08	-5.26	-2.08	-3.1	-7.34	-8.36	-5.18	-10.44		yes		yes
ESR1	HGLibA_15582	ESR1:HGLibA_15582	0.14	-4.09	-3.11	-3.24	-7.2	-7.33	-6.35	-10.44
NARS2	HGLibA_38446	NARS2:HGLibA_38446	11.61	-5.94	-1.28	-3.21	-7.22	-9.15	-4.49	-10.43		yes	yes	yes
C12orf76	HGLibA_05299	C12orf76:HGLibA_05299	1.36	-4.34	-2.2	-3.89	-6.54	-8.23	-6.09	-10.43
CCT4	HGLibA_08200	CCT4:HGLibA_08200	128.62	-4.34	-2.98	-3.1	-7.32	-7.44	-6.08	-10.42		yes	yes	yes
NBPF16	HGLibA_38514	NBPF16:HGLibA_38514	3.53	-4.26	-3.01	-3.14	-7.27	-7.4	-6.15	-10.41
VPS13D	HGLibA_61028	VPS13D:HGLibA_61028	2.26	-3.97	-3.02	-3.42	-6.99	-7.39	-6.44	-10.41		yes	yes	yes
RPS11	HGLibA_49352	RPS11:HGLibA_49352	387.09	-3.86	-2.87	-3.68	-6.73	-7.54	-6.55	-10.41		yes	yes	yes
DNAJC8	HGLibA_13640	DNAJC8:HGLibA_13640	12.45	-3.74	-2.23	-4.44	-5.97	-8.18	-6.67	-10.41				yes
POLR2K	HGLibA_44889	POLR2K:HGLibA_44889	12.29	-3.49	-3.3	-3.61	-6.79	-7.1	-6.91	-10.4				yes
RBBP5	HGLibA_47720	RBBP5:HGLibA_47720	8.16	-3.99	-2.49	-3.92	-6.48	-7.91	-6.41	-10.4		yes	yes	yes
KIAA1191	HGLibA_31995	KIAA1191:HGLibA_31995	25.52	-4.36	-2.84	-3.19	-7.2	-7.55	-6.03	-10.39
CYCS	HGLibA_12029	CYCS:HGLibA_12029	47.99	-3.9	-2.71	-3.78	-6.61	-7.68	-6.49	-10.39		yes		yes
PDPK1	HGLibA_43219	PDPK1:HGLibA_43219	3.36	-3.36	-2.47	-4.54	-5.83	-7.9	-7.01	-10.37	yes		yes	yes
MFN2	HGLibA_36359	MFN2:HGLibA_36359	22.16	-4.77	-1.8	-3.8	-6.57	-8.57	-5.6	-10.37		yes	yes	yes
NPIPL3	HGLibA_39766	NPIPL3:HGLibA_39766	1.64	-4.83	-2.24	-3.28	-7.07	-8.11	-5.52	-10.35
NELFCD	HGLibA_38964	NELFCD:HGLibA_38964	12.27	-5.79	-1.28	-3.27	-7.07	-9.06	-4.55	-10.34		yes	yes
RPL23	HGLibA_49193	RPL23:HGLibA_49193	127.49	-3.77	-3.27	-3.3	-7.04	-7.07	-6.57	-10.34		yes		yes
PDCD11	HGLibA_43008	PDCD11:HGLibA_43008	12.66	-4.57	-2.68	-3.08	-7.25	-7.65	-5.76	-10.33		yes	yes	yes
HYPK	HGLibA_29752	HYPK:HGLibA_29752	11.94	-4.79	-2.27	-3.26	-7.06	-8.05	-5.53	-10.32		yes
FGD3	HGLibA_17348	FGD3:HGLibA_17348	0.8	-3.62	-2.62	-4.07	-6.24	-7.69	-6.69	-10.31
SMNDC1	HGLibA_53077	SMNDC1:HGLibA_53077	6.2	-4.49	-2.22	-3.59	-6.71	-8.08	-5.81	-10.3		yes	yes	yes
POU5F1	HGLibA_45075	POU5F1:HGLibA_45075	0.02	-4.53	-1.84	-3.92	-6.37	-8.45	-5.76	-10.29
RAN	HGLibA_47477	RAN:HGLibA_47477	100.8	-4.71	-2.7	-2.87	-7.41	-7.58	-5.57	-10.28		yes	yes	yes
PSMG1	HGLibA_46494	PSMG1:HGLibA_46494	9.56	-4.98	-1.71	-3.59	-6.69	-8.57	-5.3	-10.28		yes	yes	yes
LCE2D	HGLibA_33416	LCE2D:HGLibA_33416	0	-3.57	-3.02	-3.69	-6.59	-7.26	-6.71	-10.28
GPN3	HGLibA_19830	GPN3:HGLibA_19830	9.05	-4.44	-2.18	-3.65	-6.62	-8.09	-5.83	-10.27		yes	yes	yes
HSP90B1	HGLibA_29543	HSP90B1:HGLibA_29543	145.96	-5.48	-1.59	-3.2	-7.07	-8.68	-4.79	-10.27				yes
CD320	HGLibA_08350	CD320:HGLibA_08350	28.73	-3.62	-3.37	-3.26	-6.99	-6.88	-6.63	-10.25
SMARCD1	HGLibA_52917	SMARCD1:HGLibA_52917	15.37	-4.13	-2.85	-3.27	-6.98	-7.4	-6.12	-10.25				yes
EIF3J	HGLibA_14791	EIF3J:HGLibA_14791	23.36	-3.84	-3.06	-3.35	-6.9	-7.19	-6.41	-10.25		yes	yes	yes
RRP9	HGLibA_49575	RRP9:HGLibA_49575	16.36	-4.23	-2.09	-3.93	-6.32	-8.16	-6.02	-10.25		yes	yes	yes
POLD2	HGLibA_44783	POLD2:HGLibA_44783	54.3	-4.52	-2.47	-3.25	-6.99	-7.77	-5.72	-10.24		yes	yes	yes
LMAN1L	HGLibA_33947	LMAN1L:HGLibA_33947	0	-4	-2.06	-4.17	-6.06	-8.17	-6.23	-10.23		yes
WASH1	HGLibA_61251	WASH1:HGLibA_61251	3.01	-3.76	-2.86	-3.61	-6.62	-7.37	-6.47	-10.23
HNRNPC	HGLibA_21806	HNRNPC:HGLibA_21806	94	-3.64	-2.81	-3.77	-6.45	-7.41	-6.58	-10.22		yes		yes
GOLGA8B	HGLibA_19642	GOLGA8B:HGLibA_19642	0.39	-3.98	-3.07	-3.17	-7.05	-7.15	-6.24	-10.22
IARS	HGLibA_29760	IARS:HGLibA_29760	42.23	-3.9	-3.22	-3.09	-7.12	-6.99	-6.31	-10.21		yes	yes	yes
SPSB2	HGLibA_54150	SPSB2:HGLibA_54150	9.96	-3.05	-3.21	-3.95	-6.26	-7	-7.16	-10.21
GINS1	HGLibA_19103	GINS1:HGLibA_19103	9.1	-4.04	-2.9	-3.24	-6.94	-7.28	-6.14	-10.18		yes		yes
TGFA	HGLibA_56492	TGFA:HGLibA_56492	1.93	-3.49	-3.19	-3.49	-6.68	-6.98	-6.68	-10.17
GINS4	HGLibA_19111	GINS4:HGLibA_19111	2.65	-3.35	-3.1	-3.7	-6.45	-7.05	-6.8	-10.15			yes
TAF12	HGLibA_55492	TAF12:HGLibA_55492	9.03	-3.89	-2.97	-3.28	-6.86	-7.17	-6.25	-10.14			yes	yes
TTC23L	HGLibA_59368	TTC23L:HGLibA_59368	0.05	-3.58	-3.09	-3.47	-6.67	-7.05	-6.56	-10.14
SAE1	HGLibA_49919	SAE1:HGLibA_49919	26.86	-4.15	-1.95	-4.04	-6.1	-8.19	-5.99	-10.14		yes	yes	yes
RPL21	HGLibA_49182	RPL21:HGLibA_49182	39.15	-3.27	-3.68	-3.18	-6.95	-6.45	-6.86	-10.13				yes
EIF1	HGLibA_14704	EIF1:HGLibA_14704	116.85	-5.14	-1.82	-3.16	-6.96	-8.3	-4.98	-10.12		yes	yes	yes
PTGER1	HGLibA_46601	PTGER1:HGLibA_46601	0	-4.34	-2.12	-3.66	-6.46	-8	-5.78	-10.12
AGAP9	HGLibA_01163	AGAP9:HGLibA_01163	0.8	-3.25	-3.22	-3.64	-6.47	-6.89	-6.86	-10.11
GAMT	HGLibA_18600	GAMT:HGLibA_18600	9.07	-4.08	-2.88	-3.15	-6.96	-7.23	-6.03	-10.11
DHX9	HGLibA_13212	DHX9:HGLibA_13212	51.2	-3.94	-2.38	-3.79	-6.32	-7.73	-6.17	-10.11		yes	yes	yes
CTAGE9	HGLibA_11582	CTAGE9:HGLibA_11582	1.16	-5.45	-2.06	-2.59	-7.51	-8.04	-4.65	-10.1
POLE2	HGLibA_44802	POLE2:HGLibA_44802	7.07	-3.81	-2.8	-3.49	-6.61	-7.3	-6.29	-10.1		yes	yes	yes
RPL38	HGLibA_49257	RPL38:HGLibA_49257	95.65	-4.97	-2.19	-2.93	-7.16	-7.9	-5.12	-10.09		yes	yes	yes
PSMB1	HGLibA_46381	PSMB1:HGLibA_46381	60.41	-4.03	-2.36	-3.7	-6.39	-7.73	-6.06	-10.09		yes	yes	yes
MCM5	HGLibA_35904	MCM5:HGLibA_35904	11.59	-3.66	-2.59	-3.84	-6.25	-7.5	-6.43	-10.09		yes	yes	yes
RPL23	HGLibA_49192	RPL23:HGLibA_49192	127.49	-3.25	-3.31	-3.52	-6.56	-6.77	-6.83	-10.08		yes		yes
TMA7	HGLibA_57024	TMA7:HGLibA_57024	22.73	-4.22	-2.48	-3.38	-6.7	-7.6	-5.86	-10.08
WDR92	HGLibA_61508	WDR92:HGLibA_61508	7.75	-5.16	-1.81	-3.1	-6.97	-8.26	-4.91	-10.07		yes	yes	yes
SNRPA	HGLibA_53251	SNRPA:HGLibA_53251	34.18	-4.56	-2.41	-3.1	-6.97	-7.66	-5.51	-10.07		yes		yes
H3F3A	HGLibA_20779	H3F3A:HGLibA_20779	46.99	-4.25	-2.88	-2.93	-7.13	-7.18	-5.81	-10.06
NDUFB2	HGLibA_38801	NDUFB2:HGLibA_38801	12.86	-4.82	-1.9	-3.34	-6.72	-8.16	-5.24	-10.06
ZNF549	HGLibA_63497	ZNF549:HGLibA_63497	1.6	-3.72	-2.8	-3.53	-6.52	-7.25	-6.33	-10.05
RPL34	HGLibA_49231	RPL34:HGLibA_49231	104.01	-3.72	-2.84	-3.48	-6.56	-7.2	-6.32	-10.04		yes		yes
SLMO2	HGLibA_52828	SLMO2:HGLibA_52828	43.09	-3.74	-3.09	-3.2	-6.83	-6.94	-6.29	-10.03		yes	yes	yes
METTL2B	HGLibA_36290	METTL2B:HGLibA_36290	8.58	-3.78	-2.56	-3.69	-6.34	-7.47	-6.25	-10.03
NAA50	HGLibA_38289	NAA50:HGLibA_38289	33.58	-4.58	-2.05	-3.39	-6.63	-7.97	-5.44	-10.02		yes	yes	yes
NBPF15	HGLibA_38511	NBPF15:HGLibA_38511	3.53	-4.2	-3.13	-2.68	-7.33	-6.88	-5.81	-10.01
CDIPT	HGLibA_08715	CDIPT:HGLibA_08715	14.84	-3.93	-2.23	-3.85	-6.16	-7.78	-6.08	-10.01		yes		yes
CUL4A	HGLibA_11781	CUL4A:HGLibA_11781	11.5	-4.33	-1.8	-3.88	-6.13	-8.21	-5.68	-10.01
RPL38	HGLibA_49259	RPL38:HGLibA_49259	95.65	-3.95	-2.58	-3.45	-6.53	-7.4	-6.03	-9.98		yes	yes	yes
HMGB1	HGLibA_21691	HMGB1:HGLibA_21691	24.24	-4.19	-2.71	-3.06	-6.9	-7.25	-5.77	-9.96		yes
ARID5B	HGLibA_02910	ARID5B:HGLibA_02910	4.42	-4.5	-2.03	-3.43	-6.53	-7.93	-5.46	-9.96
TSPAN31	HGLibA_59217	TSPAN31:HGLibA_59217	57.38	-4.07	-2.49	-3.39	-6.56	-7.46	-5.88	-9.95		yes
PAX8	HGLibA_42605	PAX8:HGLibA_42605	0.79	-4.15	-1.79	-4.01	-5.94	-8.16	-5.8	-9.95
MAGEA10	HGLibA_35181	MAGEA10:HGLibA_35181	0.01	-4.4	-3.04	-2.5	-7.44	-6.9	-5.54	-9.94
COX5A	HGLibA_10835	COX5A:HGLibA_10835	47.92	-4.73	-2.31	-2.9	-7.04	-7.63	-5.21	-9.94
HYOU1	HGLibA_29749	HYOU1:HGLibA_29749	22.74	-3.43	-3.12	-3.39	-6.55	-6.82	-6.51	-9.94		yes	yes
EIF3I	HGLibA_14790	EIF3I:HGLibA_14790	115.63	-4.05	-2.82	-3.07	-6.87	-7.12	-5.89	-9.94		yes	yes	yes
METTL5	HGLibA_36299	METTL5:HGLibA_36299	12.11	-5.42	-1.84	-2.67	-7.26	-8.09	-4.51	-9.93
PSMB4	HGLibA_46396	PSMB4:HGLibA_46396	77.71	-3.31	-3.31	-3.31	-6.62	-6.62	-6.62	-9.93		yes	yes	yes
SP9	HGLibA_53607	SP9:HGLibA_53607	0.15	-3.31	-3.31	-3.31	-6.62	-6.62	-6.62	-9.93
RABGGTB	HGLibA_47309	RABGGTB:HGLibA_47309	25.95	-3.41	-3.11	-3.41	-6.52	-6.82	-6.52	-9.93		yes	yes	yes
GTF2E1	HGLibA_20532	GTF2E1:HGLibA_20532	6.73	-3.92	-2.6	-3.4	-6.52	-7.32	-6	-9.92		yes	yes	yes
OR6N2	HGLibA_41721	OR6N2:HGLibA_41721	0	-5.47	-2.1	-2.34	-7.57	-7.81	-4.44	-9.91
MYC	HGLibA_37952	MYC:HGLibA_37952	85.68	-3.95	-3.16	-2.78	-7.11	-6.73	-5.94	-9.89		yes	yes	yes
GOLGA8B	HGLibA_19644	GOLGA8B:HGLibA_19644	3.73	-3.36	-2.9	-3.62	-6.26	-6.98	-6.52	-9.88
TMED10	HGLibA_57089	TMED10:HGLibA_57089	59.47	-3.29	-3.29	-3.29	-6.58	-6.58	-6.58	-9.87			yes	yes
ADNP2	HGLibA_01004	ADNP2:HGLibA_01004	6.66	-3.4	-3.39	-3.07	-6.79	-6.47	-6.46	-9.86
SNRNP35	HGLibA_53238	SNRNP35:HGLibA_53238	2.35	-4	-2.74	-3.12	-6.74	-7.12	-5.86	-9.86		yes	yes	yes
RPL4	HGLibA_49270	RPL4:HGLibA_49270	200.8	-5.29	-2.34	-2.22	-7.63	-7.51	-4.56	-9.85		yes	yes	yes
PHF5A	HGLibA_43669	PHF5A:HGLibA_43669	15.93	-3.48	-3.37	-2.99	-6.85	-6.47	-6.36	-9.84		yes		yes
SMOC2	HGLibA_53085	SMOC2:HGLibA_53085	0	-3.28	-3.28	-3.28	-6.56	-6.56	-6.56	-9.84
GPN2	HGLibA_19829	GPN2:HGLibA_19829	4.41	-4.13	-2.92	-2.78	-7.05	-6.91	-5.7	-9.83		yes	yes	yes
UBE3A	HGLibA_59965	UBE3A:HGLibA_59965	7.75	-4.01	-3.11	-2.71	-7.12	-6.72	-5.82	-9.83
PPP1R8	HGLibA_45413	PPP1R8:HGLibA_45413	15.04	-4.47	-2.2	-3.15	-6.67	-7.62	-5.35	-9.82			yes	yes
OR11H2	HGLibA_40864	OR11H2:HGLibA_40864	0	-3.76	-2.44	-3.61	-6.2	-7.37	-6.05	-9.81
RNMT	HGLibA_49006	RNMT:HGLibA_49006	7.32	-5.45	-1.94	-2.41	-7.39	-7.86	-4.35	-9.8		yes	yes	yes
POLR3K	HGLibA_44925	POLR3K:HGLibA_44925	11.61	-3.22	-2.98	-3.6	-6.2	-6.82	-6.58	-9.8		yes	yes	yes
GTF3C1	HGLibA_20581	GTF3C1:HGLibA_20581	10.74	-4.69	-2.38	-2.72	-7.07	-7.41	-5.1	-9.79		yes	yes	yes
ALG11	HGLibA_01610	ALG11:HGLibA_01610	1.56	-3.11	-3.84	-2.84	-6.95	-5.95	-6.68	-9.79		yes	yes	yes
FDX1L	HGLibA_17260	FDX1L:HGLibA_17260	20.24	-3.39	-3.35	-3.03	-6.74	-6.42	-6.38	-9.77			yes	yes
NOP16	HGLibA_39596	NOP16:HGLibA_39596	16.53	-3.7	-2.65	-3.42	-6.35	-7.12	-6.07	-9.77		yes	yes	yes
KCNRG	HGLibA_31668	KCNRG:HGLibA_31668	1.16	-4.24	-3.14	-2.36	-7.38	-6.6	-5.5	-9.74
C4orf36	HGLibA_06327	C4orf36:HGLibA_06327	0.73	-3.58	-2.95	-3.21	-6.53	-6.79	-6.16	-9.74
ORC1	HGLibA_41890	ORC1:HGLibA_41890	23.33	-3.21	-2.21	-4.32	-5.42	-7.53	-6.53	-9.74		yes	yes	yes
PMPCB	HGLibA_44618	PMPCB:HGLibA_44618	19.53	-3.81	-2.31	-3.61	-6.12	-7.42	-5.92	-9.73		yes	yes	yes
SLC25A38	HGLibA_52014	SLC25A38:HGLibA_52014	9.03	-3.71	-2.31	-3.71	-6.02	-7.42	-6.02	-9.73
RAG2	HGLibA_47424	RAG2:HGLibA_47424	0	-3.24	-3.24	-3.24	-6.48	-6.48	-6.48	-9.72
GADD45GIP1	HGLibA_18426	GADD45GIP1:HGLibA_18426	14.3	-3.52	-3.43	-2.76	-6.95	-6.28	-6.19	-9.71		yes	yes	yes
IST1	HGLibA_30976	IST1:HGLibA_30976	14.71	-5.14	-2.21	-2.35	-7.35	-7.49	-4.56	-9.7
SFPQ	HGLibA_51017	SFPQ:HGLibA_51017	44.46	-3.58	-3.27	-2.85	-6.85	-6.43	-6.12	-9.7		yes	yes	yes
B4GALNT1	HGLibA_04012	B4GALNT1:HGLibA_04012	0.08	-3.5	-2.67	-3.53	-6.17	-7.03	-6.2	-9.7
NUTF2	HGLibA_40388	NUTF2:HGLibA_40388	22.94	-3.43	-2.8	-3.46	-6.23	-6.89	-6.26	-9.69				yes
OR5M1	HGLibA_41617	OR5M1:HGLibA_41617	0	-3.74	-3	-2.94	-6.74	-6.68	-5.94	-9.68
CDC16	HGLibA_08514	CDC16:HGLibA_08514	9.03	-3.06	-3.38	-3.24	-6.44	-6.3	-6.62	-9.68		yes	yes	yes
RNMT	HGLibA_49005	RNMT:HGLibA_49005	7.32	-4.28	-2.71	-2.66	-6.99	-6.94	-5.37	-9.65		yes	yes	yes
IMMP1L	HGLibA_30517	IMMP1L:HGLibA_30517	1.27	-4.26	-2.3	-3.08	-6.56	-7.34	-5.38	-9.64
RPL7L1	HGLibA_49287	RPL7L1:HGLibA_49287	28.21	-4.69	-1.73	-3.22	-6.42	-7.91	-4.95	-9.64		yes		yes
NDUFAF7	HGLibA_38787	NDUFAF7:HGLibA_38787	4.75	-3.78	-2.31	-3.54	-6.09	-7.32	-5.85	-9.63		yes		yes
GLE1	HGLibA_19241	GLE1:HGLibA_19241	19.74	-4.43	-2.1	-3.09	-6.53	-7.52	-5.19	-9.62		yes	yes	yes
KCNH2	HGLibA_31500	KCNH2:HGLibA_31500	0.16	-3.89	-2.9	-2.81	-6.79	-6.7	-5.71	-9.6
PRPF18	HGLibA_45997	PRPF18:HGLibA_45997	2.7	-3.45	-2.29	-3.86	-5.74	-7.31	-6.15	-9.6			yes	yes
NSMCE4A	HGLibA_40060	NSMCE4A:HGLibA_40060	5.86	-5.2	-1.61	-2.77	-6.81	-7.97	-4.38	-9.58		yes	yes	yes
PRKAR1B	HGLibA_45812	PRKAR1B:HGLibA_45812	6.27	-4.55	-2.25	-2.78	-6.8	-7.33	-5.03	-9.58
RSL24D1	HGLibA_49607	RSL24D1:HGLibA_49607	25.35	-3.6	-2.67	-3.31	-6.27	-6.91	-5.98	-9.58		yes		yes
C17orf89	HGLibA_05591	C17orf89:HGLibA_05591	11.82	-3.99	-2.89	-2.69	-6.88	-6.68	-5.58	-9.57		yes
NBPF16	HGLibA_38515	NBPF16:HGLibA_38515	3.55	-3.37	-3.12	-3.08	-6.49	-6.45	-6.2	-9.57
ARHGEF25	HGLibA_02838	ARHGEF25:HGLibA_02838	1.1	-3.61	-2.7	-3.26	-6.31	-6.87	-5.96	-9.57
ZNF492	HGLibA_63384	ZNF492:HGLibA_63384	1.06	-3.45	-2.94	-3.17	-6.39	-6.62	-6.11	-9.56
PSMB1	HGLibA_46382	PSMB1:HGLibA_46382	60.41	-4.21	-2.19	-3.15	-6.4	-7.36	-5.34	-9.55		yes	yes	yes
C1orf228	HGLibA_05841	C1orf228:HGLibA_05841	0.44	-4.51	-2.88	-2.15	-7.39	-6.66	-5.03	-9.54
THOC7	HGLibA_56668	THOC7:HGLibA_56668	22.16	-4.62	-1.59	-3.33	-6.21	-7.95	-4.92	-9.54		yes	yes	yes
TMEM170B	HGLibA_57346	TMEM170B:HGLibA_57346	0.58	-3.3	-3.03	-3.2	-6.33	-6.5	-6.23	-9.53
HOXB1	HGLibA_21926	HOXB1:HGLibA_21926	0	-4.02	-2.41	-3.09	-6.43	-7.11	-5.5	-9.52
NDUFA11	HGLibA_38730	NDUFA11:HGLibA_38730	11.1	-4.86	-1.86	-2.79	-6.72	-7.65	-4.65	-9.51		yes	yes
METTL7A	HGLibA_36305	METTL7A:HGLibA_36305	0.69	-4.54	-3.24	-1.72	-7.78	-6.26	-4.96	-9.5
OSBPL6	HGLibA_41950	OSBPL6:HGLibA_41950	0.11	-4.23	-1.35	-3.91	-5.58	-8.14	-5.26	-9.49
CDH4	HGLibA_08681	CDH4:HGLibA_08681	0.04	-3.43	-2.94	-3.11	-6.37	-6.54	-6.05	-9.48
PPIAL4G	HGLibA_45203	PPIAL4G:HGLibA_45203	0.2	-3.82	-2.53	-3.13	-6.35	-6.95	-5.66	-9.48
MEF2D	HGLibA_36129	MEF2D:HGLibA_36129	6.09	-3.16	-3.16	-3.16	-6.32	-6.32	-6.32	-9.48
MCRS1	HGLibA_35936	MCRS1:HGLibA_35936	21.13	-3.3	-2.54	-3.64	-5.84	-6.94	-6.18	-9.48		yes		yes
CEP290	HGLibA_09131	CEP290:HGLibA_09131	2.12	-3.16	-2.75	-3.56	-5.91	-6.72	-6.31	-9.47
TRAPPC11	HGLibA_58591	TRAPPC11:HGLibA_58591	8.55	-3.17	-2.14	-4.16	-5.31	-7.33	-6.3	-9.47		yes	yes	yes
ACOT2	HGLibA_00478	ACOT2:HGLibA_00478	9.8	-3.35	-3.35	-2.74	-6.7	-6.09	-6.09	-9.44
ZNF428	HGLibA_63258	ZNF428:HGLibA_63258	1.79	-3.37	-2.7	-3.37	-6.07	-6.74	-6.07	-9.44
ATP2A2	HGLibA_03607	ATP2A2:HGLibA_03607	30.09	-3.86	-1.87	-3.71	-5.73	-7.57	-5.58	-9.44		yes	yes	yes
BRCA2	HGLibA_04763	BRCA2:HGLibA_04763	1.68	-4.19	-2.84	-2.39	-7.03	-6.58	-5.23	-9.42		yes	yes	yes
NSL1	HGLibA_40048	NSL1:HGLibA_40048	7.73	-3.87	-2.68	-2.86	-6.55	-6.73	-5.54	-9.41		yes	yes	yes
RPL18	HGLibA_49173	RPL18:HGLibA_49173	114.71	-3.14	-3.17	-3.1	-6.31	-6.24	-6.27	-9.41		yes	yes	yes
FAM216A	HGLibA_16483	FAM216A:HGLibA_16483	6.88	-3.27	-2.48	-3.65	-5.75	-6.92	-6.13	-9.4
ACTRT2	HGLibA_00679	ACTRT2:HGLibA_00679	0	-3.72	-2.81	-2.85	-6.53	-6.57	-5.66	-9.38
RPS26	HGLibA_49408	RPS26:HGLibA_49408	15.81	-3.42	-2.97	-2.99	-6.39	-6.41	-5.96	-9.38				yes
PAM	HGLibA_42369	PAM:HGLibA_42369	16.67	-3.59	-2.29	-3.49	-5.88	-7.08	-5.78	-9.37
MTMR1	HGLibA_37698	MTMR1:HGLibA_37698	16.69	-3.12	-3.81	-2.44	-6.93	-5.56	-6.25	-9.37
DYNC1I2	HGLibA_14239	DYNC1I2:HGLibA_14239	20.12	-4.01	-2.38	-2.98	-6.39	-6.99	-5.36	-9.37				yes
SMC3	HGLibA_52939	SMC3:HGLibA_52939	18.21	-3.34	-3.13	-2.89	-6.47	-6.23	-6.02	-9.36		yes	yes	yes
COL11A1	HGLibA_10501	COL11A1:HGLibA_10501	0	-3.12	-3.12	-3.12	-6.24	-6.24	-6.24	-9.36
C10orf111	HGLibA_05031	C10orf111:HGLibA_05031	0.02	-4.03	-2.71	-2.61	-6.74	-6.64	-5.32	-9.35
TDG	HGLibA_56169	TDG:HGLibA_56169	5.66	-3.67	-2.44	-3.24	-6.11	-6.91	-5.68	-9.35
KDM5B	HGLibA_31812	KDM5B:HGLibA_31812	6.4	-3.25	-2.85	-3.25	-6.1	-6.5	-6.1	-9.35
PCSK2	HGLibA_42960	PCSK2:HGLibA_42960	0	-3.58	-2.2	-3.57	-5.78	-7.15	-5.77	-9.35
SNRNP200	HGLibA_53228	SNRNP200:HGLibA_53228	37.43	-4.74	-2.32	-2.28	-7.06	-7.02	-4.6	-9.34		yes	yes	yes
TMEM54	HGLibA_57728	TMEM54:HGLibA_57728	15.16	-3.11	-3.11	-3.11	-6.22	-6.22	-6.22	-9.33
OR9A4	HGLibA_41853	OR9A4:HGLibA_41853	0	-3.91	-2.13	-3.29	-6.04	-7.2	-5.42	-9.33
FIS1	HGLibA_17537	FIS1:HGLibA_17537	38.1	-3.32	-2.24	-3.77	-5.56	-7.09	-6.01	-9.33		yes		yes
RPL10	HGLibA_49142	RPL10:HGLibA_49142	330.34	-3.81	-2.63	-2.88	-6.44	-6.69	-5.51	-9.32		yes	yes
PTGER3	HGLibA_46607	PTGER3:HGLibA_46607	0	-4.38	-2.25	-2.68	-6.63	-7.06	-4.93	-9.31
PRIM1	HGLibA_45769	PRIM1:HGLibA_45769	8.69	-3.71	-2.42	-3.18	-6.13	-6.89	-5.6	-9.31		yes	yes	yes
NOP14	HGLibA_39591	NOP14:HGLibA_39591	33.39	-3.88	-2.73	-2.7	-6.61	-6.58	-5.43	-9.31		yes	yes	yes
ZFAND4	HGLibA_62443	ZFAND4:HGLibA_62443	0.61	-4.07	-1.25	-3.97	-5.32	-8.04	-5.22	-9.29
DDX39B	HGLibA_12698	DDX39B:HGLibA_12698	42.04	-4.18	-2.18	-2.93	-6.36	-7.11	-5.11	-9.29		yes	yes	yes
LANCL2	HGLibA_33296	LANCL2:HGLibA_33296	41.15	-3.88	-2.38	-3.03	-6.26	-6.91	-5.41	-9.29
DSG3	HGLibA_14029	DSG3:HGLibA_14029	0.01	-3.37	-2.69	-3.22	-6.06	-6.59	-5.91	-9.28
OSGEP	HGLibA_41969	OSGEP:HGLibA_41969	5.39	-5.17	-1.72	-2.39	-6.89	-7.56	-4.11	-9.28		yes	yes	yes
SYVN1	HGLibA_55399	SYVN1:HGLibA_55399	9.32	-4.81	-1.91	-2.56	-6.72	-7.37	-4.47	-9.28		yes	yes
TMEM70	HGLibA_57788	TMEM70:HGLibA_57788	51.28	-3.96	-2.36	-2.95	-6.32	-6.91	-5.31	-9.27
ZNF324	HGLibA_63089	ZNF324:HGLibA_63089	3.24	-3.46	-2.27	-3.53	-5.73	-6.99	-5.8	-9.26
HAS3	HGLibA_20867	HAS3:HGLibA_20867	3.13	-3.95	-2.34	-2.95	-6.29	-6.9	-5.29	-9.24
APBB3	HGLibA_02385	APBB3:HGLibA_02385	1.23	-3.71	-2.52	-3.01	-6.23	-6.72	-5.53	-9.24
SYT14	HGLibA_55348	SYT14:HGLibA_55348	0.57	-3.82	-2.35	-3.07	-6.17	-6.89	-5.42	-9.24
LOC100132247	HGLibA_34094	LOC100132247:HGLibA_34094	2.16	-3.95	-2.32	-2.96	-6.27	-6.91	-5.28	-9.23
RPL14	HGLibA_49161	RPL14:HGLibA_49161	176.69	-3.74	-2.32	-3.17	-6.06	-6.91	-5.49	-9.23		yes		yes
VGF	HGLibA_60920	VGF:HGLibA_60920	3.22	-3.57	-2.08	-3.57	-5.65	-7.14	-5.65	-9.22
HRH3	HGLibA_22101	HRH3:HGLibA_22101	0	-3.63	-3.04	-2.55	-6.67	-6.18	-5.59	-9.22
ALDH6A1	HGLibA_01579	ALDH6A1:HGLibA_01579	6.79	-4.13	-2.4	-2.66	-6.53	-6.79	-5.06	-9.19
ERCC3	HGLibA_15436	ERCC3:HGLibA_15436	9.7	-4.26	-2.08	-2.85	-6.34	-7.11	-4.93	-9.19		yes	yes	yes
NDUFB9	HGLibA_38820	NDUFB9:HGLibA_38820	10.6	-5.41	-1.43	-2.34	-6.84	-7.75	-3.77	-9.18
MRPL27	HGLibA_37227	MRPL27:HGLibA_37227	8.68	-3.57	-2.49	-3.12	-6.06	-6.69	-5.61	-9.18			yes	yes
TPI1	HGLibA_58422	TPI1:HGLibA_58422	383.71	-3.16	-2.86	-3.16	-6.02	-6.32	-6.02	-9.18		yes		yes
PPP1R11	HGLibA_45304	PPP1R11:HGLibA_45304	11.65	-4.46	-1.55	-3.17	-6.01	-7.63	-4.72	-9.18				yes
PMF1	HGLibA_44591	PMF1:HGLibA_44591	19.39	-3.99	-2.06	-3.12	-6.05	-7.11	-5.18	-9.17		yes	yes	yes
GNS	HGLibA_19588	GNS:HGLibA_19588	208.57	-4.5	-2.14	-2.53	-6.64	-7.03	-4.67	-9.17
RPL3	HGLibA_49219	RPL3:HGLibA_49219	336.2	-3.48	-2.57	-3.12	-6.05	-6.6	-5.69	-9.17		yes	yes	yes
RPL36	HGLibA_49241	RPL36:HGLibA_49241	139.49	-4.22	-1.65	-3.29	-5.87	-7.51	-4.94	-9.16		yes		yes
SOD1	HGLibA_53431	SOD1:HGLibA_53431	41.05	-3.68	-1.92	-3.56	-5.6	-7.24	-5.48	-9.16		yes	yes	yes
EXOSC6	HGLibA_15788	EXOSC6:HGLibA_15788	5.9	-3.36	-2.64	-3.14	-6	-6.5	-5.78	-9.14		yes	yes
IARS2	HGLibA_29763	IARS2:HGLibA_29763	66.56	-3.34	-2.22	-3.57	-5.56	-6.91	-5.79	-9.13		yes	yes
C12orf44	HGLibA_05247	C12orf44:HGLibA_05247	10.22	-4.06	-3.37	-1.7	-7.43	-5.76	-5.07	-9.13
NECAB2	HGLibA_38875	NECAB2:HGLibA_38875	0.02	-3.04	-3.04	-3.04	-6.08	-6.08	-6.08	-9.12
APLNR	HGLibA_02436	APLNR:HGLibA_02436	0	-3.28	-3.29	-2.53	-6.57	-5.81	-5.82	-9.1
EQTN	HGLibA_15397	EQTN:HGLibA_15397	0.02	-3.14	-3.14	-2.82	-6.28	-5.96	-5.96	-9.1
POLR3H	HGLibA_44920	POLR3H:HGLibA_44920	6.88	-3.38	-2.94	-2.77	-6.32	-6.15	-5.71	-9.09		yes	yes	yes
SEH1L	HGLibA_50562	SEH1L:HGLibA_50562	5.43	-3.86	-1.92	-3.31	-5.78	-7.17	-5.23	-9.09		yes	yes	yes
PIK3R3	HGLibA_43942	PIK3R3:HGLibA_43942	14.81	-4.54	-1.86	-2.67	-6.4	-7.21	-4.53	-9.07	yes
RPL11	HGLibA_49149	RPL11:HGLibA_49149	310.38	-4.04	-2.08	-2.95	-6.12	-6.99	-5.03	-9.07		yes	yes	yes
PRELID1	HGLibA_45716	PRELID1:HGLibA_45716	66.64	-4.18	-1.9	-2.99	-6.08	-7.17	-4.89	-9.07		yes		yes
MSTO1	HGLibA_37557	MSTO1:HGLibA_37557	10.73	-5.04	-1.57	-2.44	-6.61	-7.48	-4.01	-9.05		yes		yes
PSMD8	HGLibA_46473	PSMD8:HGLibA_46473	29.06	-4.59	-1.91	-2.54	-6.5	-7.13	-4.45	-9.04			yes	yes
CYTH1	HGLibA_12236	CYTH1:HGLibA_12236	4.24	-3.25	-3.25	-2.54	-6.5	-5.79	-5.79	-9.04				yes
NFYB	HGLibA_39146	NFYB:HGLibA_39146	5.15	-3.48	-2.79	-2.77	-6.27	-6.25	-5.56	-9.04				yes
WASH1	HGLibA_61249	WASH1:HGLibA_61249	3.65	-3.41	-2.33	-3.3	-5.74	-6.71	-5.63	-9.04
EIF2B1	HGLibA_14736	EIF2B1:HGLibA_14736	18.03	-4.05	-2.35	-2.62	-6.4	-6.67	-4.97	-9.02		yes	yes	yes
WDR43	HGLibA_61380	WDR43:HGLibA_61380	34.09	-4.24	-1.78	-3	-6.02	-7.24	-4.78	-9.02		yes	yes	yes
TMEM161A	HGLibA_57313	TMEM161A:HGLibA_57313	5.93	-3.9	-2.61	-2.5	-6.51	-6.4	-5.11	-9.01
FARSB	HGLibA_16886	FARSB:HGLibA_16886	30.94	-3.05	-2.98	-2.98	-6.03	-6.03	-5.96	-9.01		yes	yes	yes
COQ4	HGLibA_10756	COQ4:HGLibA_10756	6.78	-3.93	-2.07	-3.01	-6	-6.94	-5.08	-9.01		yes	yes	yes
GTF2B	HGLibA_20528	GTF2B:HGLibA_20528	28.24	-4.24	-1.66	-3.1	-5.9	-7.34	-4.76	-9		yes	yes	yes
AHSP	HGLibA_01322	AHSP:HGLibA_01322	0	-4.25	-1.98	-2.76	-6.23	-7.01	-4.74	-8.99
RPL3	HGLibA_49220	RPL3:HGLibA_49220	336.2	-3.26	-2.71	-3.02	-5.97	-6.28	-5.73	-8.99		yes	yes	yes
OR4S1	HGLibA_41348	OR4S1:HGLibA_41348	0	-3.86	-1.89	-3.23	-5.75	-7.09	-5.12	-8.98
SRP54	HGLibA_54294	SRP54:HGLibA_54294	30.01	-3.2	-2.51	-3.26	-5.71	-6.46	-5.77	-8.97		yes	yes
RPS19	HGLibA_49382	RPS19:HGLibA_49382	157.36	-3.77	-2.55	-2.63	-6.32	-6.4	-5.18	-8.95		yes		yes
ZBTB9	HGLibA_62221	ZBTB9:HGLibA_62221	4.06	-3.43	-2.58	-2.94	-6.01	-6.37	-5.52	-8.95
UBB	HGLibA_59851	UBB:HGLibA_59851	399.89	-3.21	-2.63	-3.11	-5.84	-6.32	-5.74	-8.95
MRPL30	HGLibA_37236	MRPL30:HGLibA_37236	13.66	-4.2	-1.84	-2.9	-6.04	-7.1	-4.74	-8.94
C18orf21	HGLibA_05606	C18orf21:HGLibA_05606	4.92	-3.95	-2.32	-2.66	-6.27	-6.61	-4.98	-8.93			yes	yes
BORA	HGLibA_04699	BORA:HGLibA_04699	6.71	-3.93	-2.15	-2.85	-6.08	-6.78	-5	-8.93		yes	yes	yes
PGS1	HGLibA_43583	PGS1:HGLibA_43583	4.57	-3.99	-1.63	-3.31	-5.62	-7.3	-4.94	-8.93		yes	yes	yes
EMID1	HGLibA_15044	EMID1:HGLibA_15044	0.05	-3.95	-2.64	-2.33	-6.59	-6.28	-4.97	-8.92
NDUFV2	HGLibA_38861	NDUFV2:HGLibA_38861	27.95	-3.71	-2.88	-2.33	-6.59	-6.04	-5.21	-8.92				yes
OR6S1	HGLibA_41731	OR6S1:HGLibA_41731	0	-4.33	-2	-2.59	-6.33	-6.92	-4.59	-8.92
PSMB7	HGLibA_46407	PSMB7:HGLibA_46407	66.14	-3.06	-2.72	-3.14	-5.78	-6.2	-5.86	-8.92		yes	yes	yes
PSMC3	HGLibA_46421	PSMC3:HGLibA_46421	34.81	-3.76	-2.01	-3.15	-5.77	-6.91	-5.16	-8.92		yes	yes	yes
LARP1	HGLibA_33317	LARP1:HGLibA_33317	48.73	-3.25	-2.43	-3.22	-5.68	-6.47	-5.65	-8.9
LARS2	HGLibA_33338	LARS2:HGLibA_33338	9.92	-4.98	-1.47	-2.44	-6.45	-7.42	-3.91	-8.89		yes	yes	yes
ISCA2	HGLibA_30937	ISCA2:HGLibA_30937	10.63	-4.24	-2.12	-2.53	-6.36	-6.77	-4.65	-8.89		yes		yes
SNW1	HGLibA_53310	SNW1:HGLibA_53310	47.31	-3.49	-2.28	-3.12	-5.77	-6.61	-5.4	-8.89			yes	yes
MRPL41	HGLibA_37269	MRPL41:HGLibA_37269	15.87	-4.35	-1.87	-2.66	-6.22	-7.01	-4.53	-8.88		yes	yes	yes
RPL13	HGLibA_49157	RPL13:HGLibA_49157	143.35	-3.34	-2.67	-2.87	-6.01	-6.21	-5.54	-8.88		yes	yes	yes
GPT2	HGLibA_20166	GPT2:HGLibA_20166	10.71	-3.75	-2.92	-2.2	-6.67	-5.95	-5.12	-8.87
CTDP1	HGLibA_11605	CTDP1:HGLibA_11605	2.97	-3.39	-2.79	-2.69	-6.18	-6.08	-5.48	-8.87			yes	yes
FAM222B	HGLibA_16526	FAM222B:HGLibA_16526	5.03	-4.47	-1.59	-2.81	-6.06	-7.28	-4.4	-8.87
TMEM126B	HGLibA_57201	TMEM126B:HGLibA_57201	17.91	-3.3	-2.72	-2.85	-6.02	-6.15	-5.57	-8.87
MED8	HGLibA_36106	MED8:HGLibA_36106	18.49	-4.53	-1.7	-2.63	-6.23	-7.16	-4.33	-8.86		yes		yes
LAS1L	HGLibA_33340	LAS1L:HGLibA_33340	21.97	-4.33	-1.71	-2.82	-6.04	-7.15	-4.53	-8.86		yes	yes	yes
CASC5	HGLibA_07280	CASC5:HGLibA_07280	3.58	-3.32	-2.67	-2.87	-5.99	-6.19	-5.54	-8.86		yes	yes	yes
SNAPC2	HGLibA_53180	SNAPC2:HGLibA_53180	16.07	-3.62	-2.27	-2.96	-5.89	-6.58	-5.23	-8.85		yes	yes	yes
PMPCA	HGLibA_44615	PMPCA:HGLibA_44615	12.74	-3.38	-2.59	-2.88	-5.97	-6.26	-5.47	-8.85		yes	yes	yes
LARS	HGLibA_33335	LARS:HGLibA_33335	19.33	-3.05	-2.86	-2.93	-5.91	-5.98	-5.79	-8.84		yes	yes	yes
KRTAP10-6	HGLibA_32903	KRTAP10-6:HGLibA_32903	0	-3.71	-2.39	-2.73	-6.1	-6.44	-5.12	-8.83
TBCC	HGLibA_55871	TBCC:HGLibA_55871	15.86	-3.11	-2.52	-3.2	-5.63	-6.31	-5.72	-8.83		yes	yes
THOC7	HGLibA_56666	THOC7:HGLibA_56666	22.16	-3.93	-2.32	-2.55	-6.25	-6.48	-4.87	-8.8		yes	yes	yes
RPL34	HGLibA_49230	RPL34:HGLibA_49230	104.01	-3.43	-2.41	-2.96	-5.84	-6.39	-5.37	-8.8		yes		yes
UQCRB	HGLibA_60398	UQCRB:HGLibA_60398	7.83	-3.71	-1.88	-3.21	-5.59	-6.92	-5.09	-8.8		yes	yes	yes
HEATR1	HGLibA_21065	HEATR1:HGLibA_21065	15.19	-3.86	-1.72	-3.22	-5.58	-7.08	-4.94	-8.8		yes	yes	yes
SNRPF	HGLibA_53276	SNRPF:HGLibA_53276	21.15	-3.27	-2.73	-2.79	-6	-6.06	-5.52	-8.79		yes	yes	yes
INCENP	HGLibA_30565	INCENP:HGLibA_30565	19.13	-4.03	-2.04	-2.71	-6.07	-6.74	-4.75	-8.78		yes	yes	yes
NDUFB4	HGLibA_38806	NDUFB4:HGLibA_38806	32.25	-3.7	-2.24	-2.84	-5.94	-6.54	-5.08	-8.78				yes
PGD	HGLibA_43519	PGD:HGLibA_43519	32.96	-3.64	-2.51	-2.62	-6.15	-6.26	-5.13	-8.77		yes	yes	yes
POTEE	HGLibA_45018	POTEE:HGLibA_45018	0.05	-3.86	-2.34	-2.55	-6.2	-6.41	-4.89	-8.75
PRPF19	HGLibA_46000	PRPF19:HGLibA_46000	52.31	-3.45	-2.34	-2.96	-5.79	-6.41	-5.3	-8.75		yes	yes	yes
POLRMT	HGLibA_44928	POLRMT:HGLibA_44928	5.53	-4.13	-2.59	-2.02	-6.72	-6.15	-4.61	-8.74			yes	yes
API5	HGLibA_02420	API5:HGLibA_02420	19.29	-3.85	-2.71	-2.15	-6.56	-6	-4.86	-8.71				yes
MARS2	HGLibA_35666	MARS2:HGLibA_35666	9.32	-4.91	-1.31	-2.49	-6.22	-7.4	-3.8	-8.71		yes	yes
MRPS6	HGLibA_37395	MRPS6:HGLibA_37395	6.47	-3.18	-2.56	-2.97	-5.74	-6.15	-5.53	-8.71		yes	yes	yes
NDUFA6	HGLibA_38756	NDUFA6:HGLibA_38756	10.23	-4.34	-1.77	-2.6	-6.11	-6.94	-4.37	-8.71				yes
CDC42	HGLibA_08554	CDC42:HGLibA_08554	40.89	-3.99	-2.32	-2.39	-6.31	-6.38	-4.71	-8.7				yes
C1orf63	HGLibA_05883	C1orf63:HGLibA_05883	0.99	-4.45	-1.66	-2.59	-6.11	-7.04	-4.25	-8.7
MAK16	HGLibA_35308	MAK16:HGLibA_35308	6.14	-3.77	-2.31	-2.62	-6.08	-6.39	-4.93	-8.7		yes	yes	yes
STEAP3	HGLibA_54717	STEAP3:HGLibA_54717	6.86	-3.17	-2.74	-2.79	-5.91	-5.96	-5.53	-8.7
DICER1	HGLibA_13227	DICER1:HGLibA_13227	12.08	-3.52	-1.8	-3.38	-5.32	-6.9	-5.18	-8.7			yes
SGCD	HGLibA_51090	SGCD:HGLibA_51090	0	-3.87	-2.49	-2.33	-6.36	-6.2	-4.82	-8.69
NKAIN1	HGLibA_39278	NKAIN1:HGLibA_39278	0.02	-3.85	-1.79	-3.04	-5.64	-6.89	-4.83	-8.68
ABCE1	HGLibA_00204	ABCE1:HGLibA_00204	29.75	-4.32	-1.76	-2.58	-6.08	-6.9	-4.34	-8.66		yes		yes
KCTD12	HGLibA_31708	KCTD12:HGLibA_31708	0.49	-3.28	-2.32	-3.06	-5.6	-6.34	-5.38	-8.66
RPS24	HGLibA_49401	RPS24:HGLibA_49401	98.89	-3.21	-1.91	-3.54	-5.12	-6.75	-5.45	-8.66				yes
VARS2	HGLibA_60816	VARS2:HGLibA_60816	3.58	-4.4	-1.47	-2.77	-5.87	-7.17	-4.24	-8.64		yes	yes
NPIPB5	HGLibA_39762	NPIPB5:HGLibA_39762	2.16	-3.52	-2.22	-2.89	-5.74	-6.41	-5.11	-8.63		yes
RASA2	HGLibA_47587	RASA2:HGLibA_47587	2.51	-3.81	-2.5	-2.31	-6.31	-6.12	-4.81	-8.62
AP2S1	HGLibA_02318	AP2S1:HGLibA_02318	39.88	-3.53	-2.29	-2.8	-5.82	-6.33	-5.09	-8.62		yes		yes
POLR2K	HGLibA_44888	POLR2K:HGLibA_44888	12.29	-3.09	-2.37	-3.16	-5.46	-6.25	-5.53	-8.62				yes
PTPMT1	HGLibA_46714	PTPMT1:HGLibA_46714	10.57	-4.24	-1.56	-2.81	-5.8	-7.05	-4.37	-8.61		yes	yes	yes
TRAPPC3	HGLibA_58605	TRAPPC3:HGLibA_58605	8.25	-3.7	-2.15	-2.74	-5.85	-6.44	-4.89	-8.59			yes	yes
RAD21	HGLibA_47351	RAD21:HGLibA_47351	34.21	-3.03	-2.53	-3.03	-5.56	-6.06	-5.56	-8.59		yes	yes	yes
ISG20L2	HGLibA_30948	ISG20L2:HGLibA_30948	13.44	-3.3	-2.33	-2.94	-5.63	-6.24	-5.27	-8.57		yes	yes	yes
PAICS	HGLibA_42313	PAICS:HGLibA_42313	79.07	-4.06	-1.54	-2.97	-5.6	-7.03	-4.51	-8.57		yes		yes
LCP1	HGLibA_33487	LCP1:HGLibA_33487	108.33	-3.22	-3.24	-2.1	-6.46	-5.32	-5.34	-8.56
MRPL20	HGLibA_37211	MRPL20:HGLibA_37211	14.56	-3.54	-1.99	-3.02	-5.53	-6.56	-5.01	-8.55		yes	yes	yes
ZNF214	HGLibA_62883	ZNF214:HGLibA_62883	0.62	-3.88	-2.04	-2.62	-5.92	-6.5	-4.66	-8.54
XRCC6	HGLibA_61887	XRCC6:HGLibA_61887	124.29	-3.28	-2.26	-2.99	-5.54	-6.27	-5.25	-8.53		yes		yes
HIAT1	HGLibA_21275	HIAT1:HGLibA_21275	15.05	-4.06	-1.48	-2.99	-5.54	-7.05	-4.47	-8.53
PKMYT1	HGLibA_44123	PKMYT1:HGLibA_44123	7.77	-3.41	-2.31	-2.8	-5.72	-6.21	-5.11	-8.52	yes	yes	yes
PCNA	HGLibA_42923	PCNA:HGLibA_42923	100.49	-3.1	-1.77	-3.65	-4.87	-6.75	-5.42	-8.52		yes	yes	yes
PSMC4	HGLibA_46428	PSMC4:HGLibA_46428	31.13	-3.96	-1.97	-2.58	-5.93	-6.54	-4.55	-8.51		yes	yes	yes
RFPL2	HGLibA_48219	RFPL2:HGLibA_48219	0.01	-3.35	-3.14	-2.01	-6.49	-5.36	-5.15	-8.5
GNB2L1	HGLibA_19492	GNB2L1:HGLibA_19492	271.82	-3.85	-2.11	-2.54	-5.96	-6.39	-4.65	-8.5		yes	yes	yes
ANAPC11	HGLibA_01868	ANAPC11:HGLibA_01868	11.59	-3.56	-2.22	-2.72	-5.78	-6.28	-4.94	-8.5		yes	yes	yes
RFWD2	HGLibA_48245	RFWD2:HGLibA_48245	10.86	-3.96	-1.62	-2.92	-5.58	-6.88	-4.54	-8.5			yes
FLJ27352	HGLibA_17627	FLJ27352:HGLibA_17627	0.34	-3.64	-1.76	-3.1	-5.4	-6.74	-4.86	-8.5
NBPF9	HGLibA_38534	NBPF9:HGLibA_38534	3.51	-3.05	-3.13	-2.3	-6.18	-5.35	-5.43	-8.48
EIF2B2	HGLibA_14739	EIF2B2:HGLibA_14739	4.75	-3.4	-2.07	-3	-5.47	-6.4	-5.07	-8.47		yes	yes	yes
EFCAB4B	HGLibA_14544	EFCAB4B:HGLibA_14544	0.07	-3.79	-1.51	-3.17	-5.3	-6.96	-4.68	-8.47
C11orf74	HGLibA_05184	C11orf74:HGLibA_05184	3.22	-4.44	-1.62	-2.4	-6.06	-6.84	-4.02	-8.46
TCFL5	HGLibA_56087	TCFL5:HGLibA_56087	4.7	-3.29	-2.17	-3	-5.46	-6.29	-5.17	-8.46
SEPHS2	HGLibA_50704	SEPHS2:HGLibA_50704	41.3	-3.91	-1.14	-3.41	-5.05	-7.32	-4.55	-8.46		yes
POLR3A	HGLibA_44897	POLR3A:HGLibA_44897	4.5	-3.22	-2.41	-2.82	-5.63	-6.04	-5.23	-8.45		yes	yes	yes
NUP155	HGLibA_40316	NUP155:HGLibA_40316	13.25	-3.18	-1.73	-3.54	-4.91	-6.72	-5.27	-8.45		yes	yes	yes
NIP7	HGLibA_39235	NIP7:HGLibA_39235	23.46	-3.86	-1.93	-2.65	-5.79	-6.51	-4.58	-8.44		yes	yes	yes
THOC3	HGLibA_56659	THOC3:HGLibA_56659	13.75	-3.14	-2.47	-2.82	-5.61	-5.96	-5.29	-8.43		yes
PMF1-BGLAP	HGLibA_44593	PMF1-BGLAP:HGLibA_44593	19.39	-4.19	-1.76	-2.47	-5.95	-6.66	-4.23	-8.42
SNRPD3	HGLibA_53271	SNRPD3:HGLibA_53271	24.56	-3.37	-2.01	-3.04	-5.38	-6.41	-5.05	-8.42		yes	yes	yes
F8A1	HGLibA_15886	F8A1:HGLibA_15886	11.62	-3.97	-2.07	-2.35	-6.04	-6.32	-4.42	-8.39		yes
RBMX2	HGLibA_47887	RBMX2:HGLibA_47887	17.49	-3.21	-2.7	-2.48	-5.91	-5.69	-5.18	-8.39				yes
GSDMC	HGLibA_20410	GSDMC:HGLibA_20410	2.69	-3.81	-1.61	-2.96	-5.42	-6.77	-4.57	-8.38
HERC2	HGLibA_21155	HERC2:HGLibA_21155	2.49	-3.04	-2.21	-3.12	-5.25	-6.16	-5.33	-8.37
ANAPC5	HGLibA_01885	ANAPC5:HGLibA_01885	9.91	-3.6	-1.49	-3.28	-5.09	-6.88	-4.77	-8.37		yes	yes	yes
SGOL1	HGLibA_51129	SGOL1:HGLibA_51129	3.8	-3.69	-2.15	-2.52	-5.84	-6.21	-4.67	-8.36			yes	yes
RLTPR	HGLibA_48649	RLTPR:HGLibA_48649	0.36	-3.17	-2.2	-2.98	-5.37	-6.15	-5.18	-8.35
DES	HGLibA_13003	DES:HGLibA_13003	0.01	-3.14	-1.98	-3.22	-5.12	-6.36	-5.2	-8.34
SNIP1	HGLibA_53216	SNIP1:HGLibA_53216	2.53	-3.37	-2.62	-2.34	-5.99	-5.71	-4.96	-8.33		yes	yes	yes
CDKN1A	HGLibA_08822	CDKN1A:HGLibA_08822	3.14	-3.33	-2.53	-2.47	-5.86	-5.8	-5	-8.33
GABPB1	HGLibA_18350	GABPB1:HGLibA_18350	2.82	-3.38	-2.27	-2.68	-5.65	-6.06	-4.95	-8.33		yes		yes
SPIRE1	HGLibA_54013	SPIRE1:HGLibA_54013	9.57	-3.4	-2.55	-2.37	-5.95	-5.77	-4.92	-8.32
PPP1R12A	HGLibA_45308	PPP1R12A:HGLibA_45308	10.19	-3.81	-2.05	-2.46	-5.86	-6.27	-4.51	-8.32				yes
BYSL	HGLibA_05008	BYSL:HGLibA_05008	17.93	-3.17	-2.54	-2.61	-5.71	-5.78	-5.15	-8.32		yes	yes	yes
USP17L10	HGLibA_60503	USP17L10:HGLibA_60503	0	-3.74	-1.81	-2.75	-5.55	-6.49	-4.56	-8.3
RIPK2	HGLibA_48607	RIPK2:HGLibA_48607	15.77	-4.64	-1.22	-2.44	-5.86	-7.08	-3.66	-8.3	yes
RPAIN	HGLibA_49098	RPAIN:HGLibA_49098	5.1	-3.35	-2.87	-2.06	-6.22	-5.41	-4.93	-8.28		yes	yes	yes
NDUFV2	HGLibA_38860	NDUFV2:HGLibA_38860	27.95	-3.2	-2.75	-2.33	-5.95	-5.53	-5.08	-8.28				yes
LSM6	HGLibA_34835	LSM6:HGLibA_34835	6	-3.87	-1.79	-2.62	-5.66	-6.49	-4.41	-8.28				yes
RDH5	HGLibA_48036	RDH5:HGLibA_48036	3.39	-4.1	-1.99	-2.19	-6.09	-6.29	-4.18	-8.28
ZNF595	HGLibA_63634	ZNF595:HGLibA_63634	2.32	-3.14	-2.66	-2.47	-5.8	-5.61	-5.13	-8.27
SGOL1	HGLibA_51128	SGOL1:HGLibA_51128	3.8	-3.75	-1.88	-2.64	-5.63	-6.39	-4.52	-8.27			yes	yes
S1PR2	HGLibA_49885	S1PR2:HGLibA_49885	3.15	-3.41	-2.1	-2.76	-5.51	-6.17	-4.86	-8.27
RAVER1	HGLibA_47689	RAVER1:HGLibA_47689	24.04	-3.25	-2.09	-2.92	-5.34	-6.17	-5.01	-8.26
RBBP4	HGLibA_47717	RBBP4:HGLibA_47717	10.93	-3.51	-1.7	-3.05	-5.21	-6.56	-4.75	-8.26			yes	yes
SLC39A10	HGLibA_52380	SLC39A10:HGLibA_52380	8.67	-3.05	-1.95	-3.26	-5	-6.31	-5.21	-8.26				yes
GNL3	HGLibA_19549	GNL3:HGLibA_19549	26.77	-3.93	-1.47	-2.85	-5.4	-6.78	-4.32	-8.25		yes	yes	yes
ERI2	HGLibA_15481	ERI2:HGLibA_15481	4.61	-3.32	-1.65	-3.27	-4.97	-6.59	-4.92	-8.24
ATP2A2	HGLibA_03609	ATP2A2:HGLibA_03609	30.09	-3.64	-2.37	-2.22	-6.01	-5.86	-4.59	-8.23		yes	yes	yes
DDX47	HGLibA_12724	DDX47:HGLibA_12724	21.27	-3.83	-2.15	-2.25	-5.98	-6.08	-4.4	-8.23		yes	yes	yes
EIF3D	HGLibA_14775	EIF3D:HGLibA_14775	57.14	-3.49	-2.19	-2.55	-5.68	-6.04	-4.74	-8.23		yes	yes	yes
GFER	HGLibA_18937	GFER:HGLibA_18937	8.94	-4.22	-1.04	-2.97	-5.26	-7.19	-4.01	-8.23		yes	yes	yes
TRPV6	HGLibA_59086	TRPV6:HGLibA_59086	0	-3.56	-1.11	-3.56	-4.67	-7.12	-4.67	-8.23
UBE2J2	HGLibA_59909	UBE2J2:HGLibA_59909	4.82	-4.3	-1.99	-1.93	-6.29	-6.23	-3.92	-8.22
SPATA5	HGLibA_53803	SPATA5:HGLibA_53803	1.75	-4.39	-1.45	-2.37	-5.84	-6.76	-3.82	-8.21		yes	yes	yes
PCYT1A	HGLibA_42987	PCYT1A:HGLibA_42987	8.26	-3.69	-1.62	-2.9	-5.31	-6.59	-4.52	-8.21		yes	yes	yes
MTBP	HGLibA_37611	MTBP:HGLibA_37611	1.24	-3.06	-2.75	-2.39	-5.81	-5.45	-5.14	-8.2				yes
ELP6	HGLibA_14990	ELP6:HGLibA_14990	5.4	-4.25	-1.37	-2.58	-5.62	-6.83	-3.95	-8.2		yes	yes	yes
TAF1B	HGLibA_55504	TAF1B:HGLibA_55504	7.99	-3.36	-1.94	-2.9	-5.3	-6.26	-4.84	-8.2			yes	yes
RFC1	HGLibA_48189	RFC1:HGLibA_48189	16.94	-3.09	-2.81	-2.29	-5.9	-5.38	-5.1	-8.19		yes	yes	yes
PRMT5	HGLibA_45917	PRMT5:HGLibA_45917	33.61	-4.36	-1.26	-2.57	-5.62	-6.93	-3.83	-8.19		yes	yes	yes
ALDOA	HGLibA_01593	ALDOA:HGLibA_01593	198.27	-3.67	-1.71	-2.81	-5.38	-6.48	-4.52	-8.19		yes	yes	yes
SH3D21	HGLibA_51230	SH3D21:HGLibA_51230	1.43	-3.62	-2.17	-2.39	-5.79	-6.01	-4.56	-8.18
PHAX	HGLibA_43598	PHAX:HGLibA_43598	11.67	-3.37	-2.3	-2.51	-5.67	-5.88	-4.81	-8.18			yes	yes
MAK16	HGLibA_35306	MAK16:HGLibA_35306	6.14	-3.19	-2.28	-2.71	-5.47	-5.9	-4.99	-8.18		yes	yes	yes
MTRNR2L2	HGLibA_37765	MTRNR2L2:HGLibA_37765	0	-4.2	-1.09	-2.89	-5.29	-7.09	-3.98	-8.18
TUBGCP4	HGLibA_59602	TUBGCP4:HGLibA_59602	3.82	-3.48	-2.29	-2.4	-5.77	-5.88	-4.69	-8.17			yes	yes
MICU2	HGLibA_36512	MICU2:HGLibA_36512	9.51	-4.28	-1.47	-2.42	-5.75	-6.7	-3.89	-8.17
EIF2S2	HGLibA_14756	EIF2S2:HGLibA_14756	58.15	-3.97	-1.74	-2.46	-5.71	-6.43	-4.2	-8.17		yes		yes
COG3	HGLibA_10477	COG3:HGLibA_10477	5.34	-3.08	-2.44	-2.65	-5.52	-5.73	-5.09	-8.17		yes	yes	yes
NOP16	HGLibA_39594	NOP16:HGLibA_39594	8.35	-3.59	-1.78	-2.8	-5.37	-6.39	-4.58	-8.17		yes	yes	yes
OSBPL8	HGLibA_41955	OSBPL8:HGLibA_41955	11.28	-3.19	-0.91	-4.06	-4.1	-7.25	-4.97	-8.16
RLIM	HGLibA_48638	RLIM:HGLibA_48638	18.28	-3.07	-2.47	-2.61	-5.54	-5.68	-5.08	-8.15				yes
LRRFIP2	HGLibA_34739	LRRFIP2:HGLibA_34739	2.23	-3.34	-1.79	-3.02	-5.13	-6.36	-4.81	-8.15				yes
DYNLRB1	HGLibA_14259	DYNLRB1:HGLibA_14259	23.74	-3.38	-2.07	-2.7	-5.45	-6.08	-4.77	-8.15			yes	yes
CWF19L2	HGLibA_11826	CWF19L2:HGLibA_11826	6.07	-3.34	-1.51	-3.3	-4.85	-6.64	-4.81	-8.15		yes	yes	yes
UBE2V1	HGLibA_59954	UBE2V1:HGLibA_59954	36.09	-3.93	-1.96	-2.25	-5.89	-6.18	-4.21	-8.14
ZFYVE26	HGLibA_62574	ZFYVE26:HGLibA_62574	4.66	-4.07	-1.72	-2.35	-5.79	-6.42	-4.07	-8.14
CCNA2	HGLibA_08055	CCNA2:HGLibA_08055	41.84	-3.3	-2.65	-2.19	-5.95	-5.49	-4.84	-8.14		yes	yes	yes
GAGE2A	HGLibA_18466	GAGE2A:HGLibA_18466	0.01	-3.34	-2.02	-2.78	-5.36	-6.12	-4.8	-8.14
EIF2A	HGLibA_14719	EIF2A:HGLibA_14719	28.01	-3.82	-2.16	-2.15	-5.98	-5.97	-4.31	-8.13
TRAPPC13	HGLibA_58597	TRAPPC13:HGLibA_58597	2.59	-3.34	-1.95	-2.84	-5.29	-6.18	-4.79	-8.13			yes
ARIH1	HGLibA_02913	ARIH1:HGLibA_02913	2.41	-3.15	-2.04	-2.94	-5.19	-6.09	-4.98	-8.13		yes	yes
CSF3	HGLibA_11338	CSF3:HGLibA_11338	0	-3.54	-2.1	-2.48	-5.64	-6.02	-4.58	-8.12
NDUFA3	HGLibA_38742	NDUFA3:HGLibA_38742	4.11	-3.22	-2.26	-2.64	-5.48	-5.86	-4.9	-8.12
CCNA2	HGLibA_08053	CCNA2:HGLibA_08053	41.84	-3.41	-1.93	-2.77	-5.34	-6.18	-4.7	-8.11		yes	yes	yes
PSMB4	HGLibA_46397	PSMB4:HGLibA_46397	77.71	-3.15	-1.99	-2.97	-5.14	-6.12	-4.96	-8.11		yes	yes	yes
TOMM70A	HGLibA_58271	TOMM70A:HGLibA_58271	26.69	-3.75	-1.89	-2.46	-5.64	-6.21	-4.35	-8.1		yes		yes
PUF60	HGLibA_46865	PUF60:HGLibA_46865	8.97	-3.27	-2.51	-2.29	-5.78	-5.56	-4.8	-8.07		yes	yes	yes
PTTG1	HGLibA_46849	PTTG1:HGLibA_46849	41.03	-3.18	-2.54	-2.34	-5.72	-5.52	-4.88	-8.06				yes
CPA4	HGLibA_10893	CPA4:HGLibA_10893	1.37	-3.93	-2.34	-1.79	-6.27	-5.72	-4.13	-8.06
KLHL29	HGLibA_32461	KLHL29:HGLibA_32461	1.19	-3.61	-1.93	-2.51	-5.54	-6.12	-4.44	-8.05
DIS3	HGLibA_13272	DIS3:HGLibA_13272	5.34	-4.55	-0.81	-2.69	-5.36	-7.24	-3.5	-8.05		yes	yes	yes
P4HA2	HGLibA_42191	P4HA2:HGLibA_42191	3.16	-3.03	-1.7	-3.32	-4.73	-6.35	-5.02	-8.05
SLC37A1	HGLibA_52331	SLC37A1:HGLibA_52331	4.87	-3.99	-2.15	-1.9	-6.14	-5.89	-4.05	-8.04
PARVA	HGLibA_42544	PARVA:HGLibA_42544	5.41	-3.26	-2.67	-2.11	-5.93	-5.37	-4.78	-8.04
KRT82	HGLibA_32848	KRT82:HGLibA_32848	0	-3.18	-1.9	-2.95	-5.08	-6.13	-4.85	-8.03
PCDHGC5	HGLibA_42865	PCDHGC5:HGLibA_42865	8.57	-4.77	-1.11	-2.13	-5.88	-6.9	-3.24	-8.01
CLK2	HGLibA_10058	CLK2:HGLibA_10058	6.48	-3.49	-2.25	-2.27	-5.74	-5.76	-4.52	-8.01	yes
ASH2L	HGLibA_03297	ASH2L:HGLibA_03297	4.67	-3.74	-1.79	-2.48	-5.53	-6.22	-4.27	-8.01		yes		yes
PSMD6	HGLibA_46466	PSMD6:HGLibA_46466	5.16	-4.34	-1.13	-2.54	-5.47	-6.88	-3.67	-8.01		yes	yes	yes
HIGD1A	HGLibA_21305	HIGD1A:HGLibA_21305	30.68	-3.99	-1.1	-2.92	-5.09	-6.91	-4.02	-8.01
TCEB3	HGLibA_56028	TCEB3:HGLibA_56028	11.88	-3.86	-2.18	-1.96	-6.04	-5.82	-4.14	-8				yes
DHX15	HGLibA_13167	DHX15:HGLibA_13167	32.36	-3.81	-2	-2.18	-5.81	-5.99	-4.18	-7.99		yes	yes	yes
NDUFB6	HGLibA_38811	NDUFB6:HGLibA_38811	28.42	-3.96	-1.55	-2.48	-5.51	-6.44	-4.03	-7.99		yes	yes	yes
MRPL34	HGLibA_37244	MRPL34:HGLibA_37244	15.95	-3.17	-2.33	-2.49	-5.5	-5.66	-4.82	-7.99		yes	yes	yes
UBR4	HGLibA_60043	UBR4:HGLibA_60043	4.8	-3.32	-2.17	-2.5	-5.49	-5.82	-4.67	-7.99		yes	yes	yes
RMND5A	HGLibA_48669	RMND5A:HGLibA_48669	5.11	-3.68	-1.41	-2.9	-5.09	-6.58	-4.31	-7.99
ELP6	HGLibA_14989	ELP6:HGLibA_14989	5.4	-4.12	-1.72	-2.14	-5.84	-6.26	-3.86	-7.98		yes	yes	yes
PSMG4	HGLibA_46501	PSMG4:HGLibA_46501	0.67	-3.21	-2.29	-2.48	-5.5	-5.69	-4.77	-7.98		yes		yes
ZNF426	HGLibA_63255	ZNF426:HGLibA_63255	5.36	-3.5	-1.41	-3.07	-4.91	-6.57	-4.48	-7.98
NLRC5	HGLibA_39383	NLRC5:HGLibA_39383	2.64	-3.32	-1.75	-2.9	-5.07	-6.22	-4.65	-7.97
RPA3	HGLibA_49094	RPA3:HGLibA_49094	16.17	-3.39	-2.19	-2.38	-5.58	-5.77	-4.57	-7.96		yes
POLA1	HGLibA_44771	POLA1:HGLibA_44771	7.53	-3.56	-2.53	-1.86	-6.09	-5.42	-4.39	-7.95		yes	yes	yes
DYRK2	HGLibA_14277	DYRK2:HGLibA_14277	3.86	-3.96	-1.37	-2.62	-5.33	-6.58	-3.99	-7.95	yes
TCFL5	HGLibA_56088	TCFL5:HGLibA_56088	4.7	-4.64	-0.74	-2.57	-5.38	-7.21	-3.31	-7.95
RPL3	HGLibA_49218	RPL3:HGLibA_49218	336.2	-3.05	-2.01	-2.89	-5.06	-5.94	-4.9	-7.95		yes	yes	yes
TSR2	HGLibA_59284	TSR2:HGLibA_59284	48.9	-3.16	-1.96	-2.82	-5.12	-5.98	-4.78	-7.94		yes	yes	yes
GPC1	HGLibA_19763	GPC1:HGLibA_19763	5.84	-3.15	-1.96	-2.83	-5.11	-5.98	-4.79	-7.94
TXLNB	HGLibA_59681	TXLNB:HGLibA_59681	0	-3.23	-2.17	-2.53	-5.4	-5.76	-4.7	-7.93
PRPF38A	HGLibA_46011	PRPF38A:HGLibA_46011	13.55	-3.75	-1.44	-2.74	-5.19	-6.49	-4.18	-7.93		yes		yes
UTP11L	HGLibA_60719	UTP11L:HGLibA_60719	7.67	-3.92	-1.97	-2.02	-5.89	-5.94	-3.99	-7.91		yes	yes	yes
HECTD1	HGLibA_21094	HECTD1:HGLibA_21094	19.52	-3.21	-2.29	-2.41	-5.5	-5.62	-4.7	-7.91		yes	yes
SPATA5L1	HGLibA_53808	SPATA5L1:HGLibA_53808	3.56	-4.27	-1.48	-2.15	-5.75	-6.42	-3.63	-7.9		yes	yes	yes
ADORA1	HGLibA_01009	ADORA1:HGLibA_01009	1.07	-3.27	-2.14	-2.49	-5.41	-5.76	-4.63	-7.9
CKAP2L	HGLibA_09756	CKAP2L:HGLibA_09756	11.77	-3.41	-1.56	-2.93	-4.97	-6.34	-4.49	-7.9				yes
DLGAP5	HGLibA_13352	DLGAP5:HGLibA_13352	46.57	-3.3	-1.49	-3.11	-4.79	-6.41	-4.6	-7.9				yes
RPLP1	HGLibA_49299	RPLP1:HGLibA_49299	183.41	-3.36	-2.16	-2.37	-5.52	-5.73	-4.53	-7.89		yes		yes
MRPL53	HGLibA_37304	MRPL53:HGLibA_37304	11.41	-4.33	-1.26	-2.29	-5.59	-6.62	-3.55	-7.88		yes	yes
RPL11	HGLibA_49151	RPL11:HGLibA_49151	310.38	-3.47	-2.27	-2.13	-5.74	-5.6	-4.4	-7.87		yes	yes	yes
AARS2	HGLibA_00071	AARS2:HGLibA_00071	7.39	-3.59	-1.97	-2.31	-5.56	-5.9	-4.28	-7.87			yes	yes
SETD7	HGLibA_50945	SETD7:HGLibA_50945	9.11	-3.36	-2.13	-2.37	-5.49	-5.73	-4.5	-7.86
LLPH	HGLibA_33943	LLPH:HGLibA_33943	13.82	-4.01	-1.57	-2.28	-5.58	-6.29	-3.85	-7.86
GLI1	HGLibA_19248	GLI1:HGLibA_19248	0	-3.71	-2.24	-1.9	-5.95	-5.61	-4.14	-7.85
RBM17	HGLibA_47786	RBM17:HGLibA_47786	4.11	-3.22	-1.88	-2.74	-5.1	-5.96	-4.62	-7.84		yes	yes	yes
VARS	HGLibA_60811	VARS:HGLibA_60811	16.95	-3.48	-2.11	-2.24	-5.59	-5.72	-4.35	-7.83		yes	yes	yes
C9orf114	HGLibA_06661	C9orf114:HGLibA_06661	8.03	-3.16	-2.37	-2.3	-5.53	-5.46	-4.67	-7.83		yes	yes	yes
CELF1	HGLibA_09003	CELF1:HGLibA_09003	10.79	-3.39	-2.1	-2.34	-5.49	-5.73	-4.44	-7.83				yes
NFIA	HGLibA_39088	NFIA:HGLibA_39088	1.34	-3.35	-1.68	-2.8	-5.03	-6.15	-4.48	-7.83
RANBP10	HGLibA_47483	RANBP10:HGLibA_47483	3.44	-3.18	-1.85	-2.78	-5.03	-5.96	-4.63	-7.81
LRRC6	HGLibA_34691	LRRC6:HGLibA_34691	16.06	-3.94	-1.42	-2.45	-5.36	-6.39	-3.87	-7.81
ABHD17A	HGLibA_00264	ABHD17A:HGLibA_00264	2.49	-3.22	-2.04	-2.55	-5.26	-5.77	-4.59	-7.81
TFAM	HGLibA_56406	TFAM:HGLibA_56406	17.55	-4.28	-1.33	-2.19	-5.61	-6.47	-3.52	-7.8			yes	yes
MT3	HGLibA_37593	MT3:HGLibA_37593	0	-3.72	-2.24	-1.83	-5.96	-5.55	-4.07	-7.79
PCF11	HGLibA_42878	PCF11:HGLibA_42878	6.29	-3.09	-2.3	-2.4	-5.39	-5.49	-4.7	-7.79		yes	yes	yes
LYRM4	HGLibA_35039	LYRM4:HGLibA_35039	1.36	-3.46	-1.94	-2.38	-5.4	-5.84	-4.32	-7.78			yes	yes
RAB11A	HGLibA_47075	RAB11A:HGLibA_47075	17.83	-3.64	-1.82	-2.32	-5.46	-5.96	-4.14	-7.78
BEX5	HGLibA_04450	BEX5:HGLibA_04450	0.82	-3.36	-2.07	-2.35	-5.43	-5.71	-4.42	-7.78
POTEJ	HGLibA_45033	POTEJ:HGLibA_45033	0.1	-3.17	-2.11	-2.5	-5.28	-5.67	-4.61	-7.78
PPP2R1A	HGLibA_45428	PPP2R1A:HGLibA_45428	30.28	-3.97	-1.68	-2.12	-5.65	-6.09	-3.8	-7.77		yes	yes	yes
MMS22L	HGLibA_36843	MMS22L:HGLibA_36843	1.82	-3.34	-1.74	-2.69	-5.08	-6.03	-4.43	-7.77		yes	yes	yes
CNR2	HGLibA_10376	CNR2:HGLibA_10376	0	-3.79	-1.59	-2.38	-5.38	-6.17	-3.97	-7.76
GMNN	HGLibA_19419	GMNN:HGLibA_19419	8.48	-3.24	-2.01	-2.51	-5.25	-5.75	-4.52	-7.76			yes	yes
NUP214	HGLibA_40333	NUP214:HGLibA_40333	6.95	-3.79	-1.9	-2.06	-5.69	-5.85	-3.96	-7.75		yes	yes	yes
OR4C45	HGLibA_41245	OR4C45:HGLibA_41245	0	-3.87	-1.55	-2.33	-5.42	-6.2	-3.88	-7.75
CCZ1	HGLibA_08221	CCZ1:HGLibA_08221	9.86	-3.74	-1.87	-2.13	-5.61	-5.87	-4	-7.74
DUSP14	HGLibA_14143	DUSP14:HGLibA_14143	8.65	-3.93	-1.03	-2.78	-4.96	-6.71	-3.81	-7.74
OS9	HGLibA_41921	OS9:HGLibA_41921	559.21	-4.19	-1.63	-1.91	-5.82	-6.1	-3.54	-7.73
CADM2	HGLibA_06967	CADM2:HGLibA_06967	0.01	-3.58	-2.06	-2.09	-5.64	-5.67	-4.15	-7.73
ZNF436	HGLibA_63277	ZNF436:HGLibA_63277	3.01	-3.76	-2.02	-1.95	-5.78	-5.71	-3.97	-7.73
HIST1H2AE	HGLibA_21386	HIST1H2AE:HGLibA_21386	0.92	-3.33	-1.05	-3.33	-4.38	-6.66	-4.38	-7.71
CENPL	HGLibA_09067	CENPL:HGLibA_09067	3.92	-3.57	-1.75	-2.38	-5.32	-5.95	-4.13	-7.7			yes	yes
MBD3L2	HGLibA_35764	MBD3L2:HGLibA_35764	0	-3.42	-1.47	-2.81	-4.89	-6.23	-4.28	-7.7
RARG	HGLibA_47567	RARG:HGLibA_47567	7.47	-3.52	-2.84	-1.32	-6.36	-4.84	-4.16	-7.68
RPP14	HGLibA_49310	RPP14:HGLibA_49310	4.94	-3.34	-2.2	-2.12	-5.54	-5.46	-4.32	-7.66		yes	yes	yes
CMIP	HGLibA_10195	CMIP:HGLibA_10195	6.82	-3.75	-1.6	-2.31	-5.35	-6.06	-3.91	-7.66		yes		yes
C7orf26	HGLibA_06526	C7orf26:HGLibA_06526	7.2	-3.65	-1.48	-2.53	-5.13	-6.18	-4.01	-7.66		yes		yes
COX5A	HGLibA_10836	COX5A:HGLibA_10836	47.92	-4.31	-1.41	-1.93	-5.72	-6.24	-3.34	-7.65
CACTIN	HGLibA_06954	CACTIN:HGLibA_06954	3.95	-3.06	-2.03	-2.55	-5.09	-5.61	-4.58	-7.64			yes	yes
PRSS57	HGLibA_46255	PRSS57:HGLibA_46255	0	-4.4	-0.87	-2.36	-5.27	-6.76	-3.23	-7.63
TNFSF9	HGLibA_58117	TNFSF9:HGLibA_58117	4.47	-3.14	-2.28	-2.21	-5.42	-5.35	-4.49	-7.63
ATP9B	HGLibA_03795	ATP9B:HGLibA_03795	1.19	-3.85	-1.76	-2.01	-5.61	-5.86	-3.77	-7.62
FAM210A	HGLibA_16453	FAM210A:HGLibA_16453	5.44	-3.24	-1.83	-2.55	-5.07	-5.79	-4.38	-7.62		yes	yes	yes
KAL1	HGLibA_31306	KAL1:HGLibA_31306	2.65	-3.41	-1.81	-2.39	-5.22	-5.8	-4.2	-7.61
VEPH1	HGLibA_60911	VEPH1:HGLibA_60911	0.13	-3.29	-1.69	-2.62	-4.98	-5.91	-4.31	-7.6
EMC4	HGLibA_15015	EMC4:HGLibA_15015	9.76	-3.77	-1	-2.83	-4.77	-6.6	-3.83	-7.6				yes
ACTL6A	HGLibA_00620	ACTL6A:HGLibA_00620	25.16	-3.31	-1.69	-2.59	-5	-5.9	-4.28	-7.59		yes	yes	yes
ADAMTS7	HGLibA_00840	ADAMTS7:HGLibA_00840	0	-3.24	-0.95	-3.4	-4.19	-6.64	-4.35	-7.59
AGAP4	HGLibA_01147	AGAP4:HGLibA_01147	0.72	-3.13	-2.31	-2.14	-5.44	-5.27	-4.45	-7.58
CDC23	HGLibA_08523	CDC23:HGLibA_08523	11.32	-3.24	-2.16	-2.17	-5.4	-5.41	-4.33	-7.57		yes	yes	yes
REXO1L1	HGLibA_48182	REXO1L1:HGLibA_48182	0	-3.05	-2.18	-2.34	-5.23	-5.39	-4.52	-7.57
PTPMT1	HGLibA_46716	PTPMT1:HGLibA_46716	10.57	-3.1	-1.26	-3.21	-4.36	-6.31	-4.47	-7.57		yes	yes	yes
GSC2	HGLibA_20400	GSC2:HGLibA_20400	0	-3.49	-1.89	-2.18	-5.38	-5.67	-4.07	-7.56
APC	HGLibA_02389	APC:HGLibA_02389	2.28	-3.72	-1.59	-2.25	-5.31	-5.97	-3.84	-7.56				yes
SYT11	HGLibA_55339	SYT11:HGLibA_55339	0.05	-3.31	-1.68	-2.57	-4.99	-5.88	-4.25	-7.56
MYBPC2	HGLibA_37940	MYBPC2:HGLibA_37940	0.01	-3.05	-2.23	-2.28	-5.28	-5.33	-4.51	-7.56
CARS2	HGLibA_07263	CARS2:HGLibA_07263	2.72	-4.45	-1.08	-2.02	-5.53	-6.47	-3.1	-7.55		yes	yes	yes
MRPL13	HGLibA_37189	MRPL13:HGLibA_37189	8.26	-3.44	-1.62	-2.49	-5.06	-5.93	-4.11	-7.55			yes	yes
DMRT2	HGLibA_13419	DMRT2:HGLibA_13419	0	-3.63	-1.26	-2.66	-4.89	-6.29	-3.92	-7.55
CYLD	HGLibA_12048	CYLD:HGLibA_12048	2.19	-3.04	-1.12	-3.38	-4.16	-6.42	-4.5	-7.54				yes
MRPL40	HGLibA_37265	MRPL40:HGLibA_37265	9.09	-3.34	-1.67	-2.52	-5.01	-5.86	-4.19	-7.53			yes	yes
SIKE1	HGLibA_51457	SIKE1:HGLibA_51457	6.31	-4.22	-1.39	-1.9	-5.61	-6.12	-3.29	-7.51
RFT1	HGLibA_48234	RFT1:HGLibA_48234	4.39	-3.76	-1.22	-2.52	-4.98	-6.28	-3.74	-7.5		yes	yes	yes
SSB	HGLibA_54399	SSB:HGLibA_54399	29.56	-3.17	-1.66	-2.66	-4.83	-5.83	-4.32	-7.49				yes
DRAP1	HGLibA_13950	DRAP1:HGLibA_13950	48.76	-3.24	-1.48	-2.77	-4.72	-6.01	-4.25	-7.49			yes
SLC51A	HGLibA_52527	SLC51A:HGLibA_52527	0.01	-3.2	-1.09	-3.2	-4.29	-6.4	-4.29	-7.49
GAPDH	HGLibA_18615	GAPDH:HGLibA_18615	1577.16	-3.09	-2.03	-2.36	-5.12	-5.45	-4.39	-7.48		yes		yes
LETM1	HGLibA_33622	LETM1:HGLibA_33622	10.67	-3.42	-1.79	-2.26	-5.21	-5.68	-4.05	-7.47		yes		yes
CNPY4	HGLibA_10372	CNPY4:HGLibA_10372	1.75	-3.5	-1.98	-1.98	-5.48	-5.48	-3.96	-7.46
COG8	HGLibA_10491	COG8:HGLibA_10491	6.66	-3.94	-1.91	-1.6	-5.85	-5.54	-3.51	-7.45		yes	yes	yes
NSRP1	HGLibA_40067	NSRP1:HGLibA_40067	6.26	-3.36	-1.98	-2.11	-5.34	-5.47	-4.09	-7.45			yes	yes
TTC8	HGLibA_59445	TTC8:HGLibA_59445	6.22	-3.05	-1.81	-2.59	-4.86	-5.64	-4.4	-7.45
HOXB5	HGLibA_21942	HOXB5:HGLibA_21942	1.21	-3.52	-1.84	-2.08	-5.36	-5.6	-3.92	-7.44
CBWD6	HGLibA_07441	CBWD6:HGLibA_07441	2.48	-3.28	-1.97	-2.19	-5.25	-5.47	-4.16	-7.44		yes
MCTS1	HGLibA_35945	MCTS1:HGLibA_35945	26.98	-3.44	-0.98	-3.01	-4.42	-6.45	-3.99	-7.43				yes
UTP23	HGLibA_60737	UTP23:HGLibA_60737	16.51	-3.51	-1.5	-2.41	-5.01	-5.92	-3.91	-7.42		yes	yes	yes
HIST3H2A	HGLibA_21556	HIST3H2A:HGLibA_21556	5.83	-3.66	-1.56	-2.19	-5.22	-5.85	-3.75	-7.41
RPH3AL	HGLibA_49136	RPH3AL:HGLibA_49136	2.96	-3.64	-1.94	-1.82	-5.58	-5.46	-3.76	-7.4
SON	HGLibA_53458	SON:HGLibA_53458	20.1	-3.19	-2.36	-1.85	-5.55	-5.04	-4.21	-7.4		yes	yes	yes
COPS7B	HGLibA_10730	COPS7B:HGLibA_10730	7.46	-3.84	-1.53	-2.03	-5.37	-5.87	-3.56	-7.4
DCAF13	HGLibA_12427	DCAF13:HGLibA_12427	5.8	-3.7	-1.45	-2.25	-5.15	-5.95	-3.7	-7.4				yes
MLL4	HGLibA_36691	MLL4:HGLibA_36691	3.76	-3.05	-1.7	-2.65	-4.75	-5.7	-4.35	-7.4
DARS2	HGLibA_12343	DARS2:HGLibA_12343	27.45	-4.41	-0.86	-2.12	-5.27	-6.53	-2.98	-7.39		yes	yes	yes
SEH1L	HGLibA_50563	SEH1L:HGLibA_50563	5.43	-4.09	-1.04	-2.26	-5.13	-6.35	-3.3	-7.39		yes	yes	yes
NCOR1	HGLibA_38644	NCOR1:HGLibA_38644	12.09	-3.12	-1.72	-2.54	-4.84	-5.66	-4.26	-7.38
CDK11B	HGLibA_08729	CDK11B:HGLibA_08729	5.86	-3.21	-2.18	-1.98	-5.39	-5.19	-4.16	-7.37	yes
MARS	HGLibA_35664	MARS:HGLibA_35664	26.83	-3.18	-1.76	-2.43	-4.94	-5.61	-4.19	-7.37		yes	yes	yes
GCM1	HGLibA_18800	GCM1:HGLibA_18800	0.02	-3.91	-1.71	-1.75	-5.62	-5.66	-3.46	-7.37
CCDC74A	HGLibA_07862	CCDC74A:HGLibA_07862	0.15	-3.48	-1.85	-2.04	-5.33	-5.52	-3.89	-7.37
UBE2M	HGLibA_59921	UBE2M:HGLibA_59921	37.98	-3.26	-1.92	-2.19	-5.18	-5.45	-4.11	-7.37		yes		yes
ENAM	HGLibA_15106	ENAM:HGLibA_15106	0	-4.48	-0.8	-2.08	-5.28	-6.56	-2.88	-7.36
GTF2E2	HGLibA_20534	GTF2E2:HGLibA_20534	14.31	-3.53	-1.83	-2	-5.36	-5.53	-3.83	-7.36			yes	yes
SRP19	HGLibA_54292	SRP19:HGLibA_54292	7.94	-3.45	-1.53	-2.37	-4.98	-5.82	-3.9	-7.35				yes
ATXN7L3B	HGLibA_03861	ATXN7L3B:HGLibA_03861	8.86	-4.02	-1.47	-1.86	-5.49	-5.88	-3.33	-7.35
RBM17	HGLibA_47784	RBM17:HGLibA_47784	4.11	-3.13	-2.08	-2.14	-5.21	-5.27	-4.22	-7.35		yes	yes	yes
SART1	HGLibA_50043	SART1:HGLibA_50043	19.14	-3.65	-1.16	-2.53	-4.81	-6.18	-3.69	-7.34		yes	yes	yes
SLC39A10	HGLibA_52379	SLC39A10:HGLibA_52379	8.67	-3.02	-1.53	-2.79	-4.55	-5.81	-4.32	-7.34				yes
CAB39	HGLibA_06832	CAB39:HGLibA_06832	45.8	-3.44	-1.55	-2.34	-4.99	-5.78	-3.89	-7.33		yes		yes
PRKAR1A	HGLibA_45809	PRKAR1A:HGLibA_45809	20.56	-3.78	-1.18	-2.36	-4.96	-6.14	-3.54	-7.32			yes
CALHM2	HGLibA_07015	CALHM2:HGLibA_07015	3.42	-3.21	-1.13	-2.98	-4.34	-6.19	-4.11	-7.32
MFAP2	HGLibA_36329	MFAP2:HGLibA_36329	0.01	-3.95	-1.27	-2.09	-5.22	-6.04	-3.36	-7.31
ZNF335	HGLibA_63112	ZNF335:HGLibA_63112	4.3	-3.19	-1.7	-2.42	-4.89	-5.61	-4.12	-7.31		yes		yes
CBWD2	HGLibA_07433	CBWD2:HGLibA_07433	2.48	-3.12	-2.55	-1.63	-5.67	-4.75	-4.18	-7.3
OSGIN1	HGLibA_41974	OSGIN1:HGLibA_41974	1.14	-3.25	-2.16	-1.89	-5.41	-5.14	-4.05	-7.3
SELRC1	HGLibA_50599	SELRC1:HGLibA_50599	21.51	-3.78	-1.38	-2.13	-5.16	-5.91	-3.51	-7.29			yes	yes
C1orf173	HGLibA_05796	C1orf173:HGLibA_05796	0	-3.37	-0.91	-3	-4.28	-6.37	-3.91	-7.28
NPM1	HGLibA_39774	NPM1:HGLibA_39774	297.75	-4.72	-1.04	-1.52	-5.76	-6.24	-2.56	-7.28				yes
SLC39A2	HGLibA_52394	SLC39A2:HGLibA_52394	0.01	-3.42	-1.54	-2.32	-4.96	-5.74	-3.86	-7.28
SPDL1	HGLibA_53858	SPDL1:HGLibA_53858	8.85	-3.02	-2.11	-2.14	-5.13	-5.16	-4.25	-7.27			yes	yes
DYNLL1	HGLibA_14254	DYNLL1:HGLibA_14254	44	-3.42	-1.28	-2.57	-4.7	-5.99	-3.85	-7.27				yes
DHX8	HGLibA_13209	DHX8:HGLibA_13209	8.86	-3.51	-1.57	-2.18	-5.08	-5.69	-3.75	-7.26		yes	yes	yes
FAM49B	HGLibA_16625	FAM49B:HGLibA_16625	31.25	-3.02	-1.8	-2.44	-4.82	-5.46	-4.24	-7.26
GPR141	HGLibA_19908	GPR141:HGLibA_19908	0	-3.62	-1.17	-2.47	-4.79	-6.09	-3.64	-7.26
AGAP5	HGLibA_01152	AGAP5:HGLibA_01152	0.72	-3.16	-2.06	-2.03	-5.22	-5.19	-4.09	-7.25
MRPL38	HGLibA_37258	MRPL38:HGLibA_37258	14.55	-3.97	-1.14	-2.14	-5.11	-6.11	-3.28	-7.25		yes	yes	yes
RAD51D	HGLibA_47380	RAD51D:HGLibA_47380	2.37	-4.59	-1.33	-1.31	-5.92	-5.9	-2.64	-7.23		yes	yes	yes
GPR56	HGLibA_20055	GPR56:HGLibA_20055	3.86	-3.3	-2.27	-1.66	-5.57	-4.96	-3.93	-7.23
ST20	HGLibA_54519	ST20:HGLibA_54519	1.09	-3.29	-1.77	-2.17	-5.06	-5.46	-3.94	-7.23
PTCD3	HGLibA_46554	PTCD3:HGLibA_46554	8.78	-3.29	-1.61	-2.33	-4.9	-5.62	-3.94	-7.23		yes	yes	yes
SLC9C2	HGLibA_52731	SLC9C2:HGLibA_52731	0	-3.61	-2.04	-1.57	-5.65	-5.18	-3.61	-7.22
EFCAB7	HGLibA_14552	EFCAB7:HGLibA_14552	2.17	-3.16	-2.2	-1.86	-5.36	-5.02	-4.06	-7.22
GNL2	HGLibA_19548	GNL2:HGLibA_19548	9.87	-3.19	-1.76	-2.27	-4.95	-5.46	-4.03	-7.22		yes	yes	yes
AP2S1	HGLibA_02317	AP2S1:HGLibA_02317	39.88	-3.08	-1.87	-2.27	-4.95	-5.35	-4.14	-7.22		yes		yes
HEATR6	HGLibA_21080	HEATR6:HGLibA_21080	4.04	-3.47	-2.09	-1.65	-5.56	-5.12	-3.74	-7.21
ANKRD24	HGLibA_02044	ANKRD24:HGLibA_02044	0.26	-3.07	-1.69	-2.45	-4.76	-5.52	-4.14	-7.21
P4HA2	HGLibA_42192	P4HA2:HGLibA_42192	3.16	-3.02	-2.1	-2.08	-5.12	-5.1	-4.18	-7.2
NDUFAF4	HGLibA_38780	NDUFAF4:HGLibA_38780	5.43	-3.32	-1.7	-2.18	-5.02	-5.5	-3.88	-7.2
WDR36	HGLibA_61363	WDR36:HGLibA_61363	9.11	-4.33	-0.91	-1.95	-5.24	-6.28	-2.86	-7.19		yes	yes	yes
FAM96B	HGLibA_16806	FAM96B:HGLibA_16806	36.78	-3.4	-1.45	-2.34	-4.85	-5.74	-3.79	-7.19		yes	yes	yes
TNIP3	HGLibA_58128	TNIP3:HGLibA_58128	0.03	-3.16	-2.48	-1.54	-5.64	-4.7	-4.02	-7.18
ICAM4	HGLibA_29790	ICAM4:HGLibA_29790	0.03	-3.54	-1.7	-1.93	-5.24	-5.47	-3.63	-7.17
HAUS1	HGLibA_20873	HAUS1:HGLibA_20873	8.47	-3.36	-1.81	-1.99	-5.17	-5.35	-3.8	-7.16		yes	yes	yes
KRT13	HGLibA_32712	KRT13:HGLibA_32712	0.06	-3.31	-1.12	-2.73	-4.43	-6.04	-3.85	-7.16
OCRL	HGLibA_40550	OCRL:HGLibA_40550	12.75	-3.44	-0.61	-3.11	-4.05	-6.55	-3.72	-7.16
DDX56	HGLibA_12751	DDX56:HGLibA_12751	28.5	-3.48	-1.84	-1.82	-5.32	-5.3	-3.66	-7.14		yes	yes	yes
TOP2A	HGLibA_58281	TOP2A:HGLibA_58281	110.81	-3.17	-1.92	-2.05	-5.09	-5.22	-3.97	-7.14		yes	yes	yes
AGAP7	HGLibA_01156	AGAP7:HGLibA_01156	0.72	-3.2	-2.09	-1.83	-5.29	-5.03	-3.92	-7.12
NOP10	HGLibA_39588	NOP10:HGLibA_39588	92.77	-3.6	-1.05	-2.45	-4.65	-6.05	-3.5	-7.1			yes	yes
GPN2	HGLibA_19828	GPN2:HGLibA_19828	4.41	-3.14	-2.05	-1.91	-5.19	-5.05	-3.96	-7.1		yes	yes	yes
RPL18A	HGLibA_49177	RPL18A:HGLibA_49177	205.71	-3.3	-1.29	-2.51	-4.59	-5.81	-3.8	-7.1		yes		yes
RBBP4	HGLibA_47715	RBBP4:HGLibA_47715	10.93	-3.56	-1.23	-2.3	-4.79	-5.86	-3.53	-7.09			yes	yes
TBC1D9B	HGLibA_55862	TBC1D9B:HGLibA_55862	12.5	-3.06	-2.09	-1.93	-5.15	-4.99	-4.02	-7.08
MRPL17	HGLibA_37199	MRPL17:HGLibA_37199	19.98	-3.5	-0.95	-2.63	-4.45	-6.13	-3.58	-7.08		yes	yes	yes
CLDN25	HGLibA_09891	CLDN25:HGLibA_09891	0	-4.13	-1.7	-1.23	-5.83	-5.36	-2.93	-7.06
BEST4	HGLibA_04428	BEST4:HGLibA_04428	0.07	-3.92	-1.21	-1.93	-5.13	-5.85	-3.14	-7.06
KIF23	HGLibA_32194	KIF23:HGLibA_32194	15.08	-3.3	-1.6	-2.14	-4.9	-5.44	-3.74	-7.04		yes	yes
NDUFC2	HGLibA_38828	NDUFC2:HGLibA_38828	32.53	-3.49	-1.25	-2.3	-4.74	-5.79	-3.55	-7.04			yes	yes
TMBIM4	HGLibA_57029	TMBIM4:HGLibA_57029	15.23	-3.27	-1.71	-2.03	-4.98	-5.3	-3.74	-7.01
TRMT6	HGLibA_58983	TRMT6:HGLibA_58983	9.61	-4.52	-0.37	-2.12	-4.89	-6.64	-2.49	-7.01		yes	yes	yes
ELP2	HGLibA_14978	ELP2:HGLibA_14978	5.19	-4.22	-0.55	-2.24	-4.77	-6.46	-2.79	-7.01		yes	yes	yes
CNNM2	HGLibA_10316	CNNM2:HGLibA_10316	0.46	-3.4	-1.43	-2.17	-4.83	-5.57	-3.6	-7
SARS2	HGLibA_50039	SARS2:HGLibA_50039	6.38	-3.51	-1.69	-1.8	-5.2	-5.31	-3.49	-7		yes	yes	yes
RHEBL1	HGLibA_48446	RHEBL1:HGLibA_48446	0.6	-3.48	-1.85	-1.65	-5.33	-5.13	-3.5	-6.98
SOGA1	HGLibA_53442	SOGA1:HGLibA_53442	2.25	-4.05	-1.38	-1.55	-5.43	-5.6	-2.93	-6.98
BRCA1	HGLibA_04760	BRCA1:HGLibA_04760	8.17	-3.36	-1.41	-2.21	-4.77	-5.57	-3.62	-6.98		yes	yes	yes
SPATA31A6	HGLibA_53770	SPATA31A6:HGLibA_53770	0	-3.68	-1.63	-1.66	-5.31	-5.34	-3.29	-6.97
ZNF575	HGLibA_63577	ZNF575:HGLibA_63577	0.05	-4.28	-1.05	-1.63	-5.33	-5.91	-2.68	-6.96
TMEM257	HGLibA_57626	TMEM257:HGLibA_57626	0	-3.44	-1.5	-2.01	-4.94	-5.45	-3.51	-6.95
RPS15A	HGLibA_49367	RPS15A:HGLibA_49367	78.73	-3.12	-1.76	-2.07	-4.88	-5.19	-3.83	-6.95		yes	yes	yes
SZRD1	HGLibA_55401	SZRD1:HGLibA_55401	34.63	-3.09	-1.72	-2.14	-4.81	-5.23	-3.86	-6.95				yes
SMC5	HGLibA_52943	SMC5:HGLibA_52943	11.13	-3.06	-1.12	-2.77	-4.18	-5.83	-3.89	-6.95		yes	yes	yes
NCDN	HGLibA_38578	NCDN:HGLibA_38578	4.98	-3.75	-1.51	-1.67	-5.26	-5.42	-3.18	-6.93
MRPS28	HGLibA_37371	MRPS28:HGLibA_37371	62.44	-3.04	-1.72	-2.17	-4.76	-5.21	-3.89	-6.93			yes	yes
IQCF1	HGLibA_30789	IQCF1:HGLibA_30789	0.01	-3.6	-1.32	-2	-4.92	-5.6	-3.32	-6.92
IKBKAP	HGLibA_30206	IKBKAP:HGLibA_30206	12.6	-3.78	-0.22	-2.92	-4	-6.7	-3.14	-6.92		yes	yes	yes
BRAT1	HGLibA_04759	BRAT1:HGLibA_04759	8.72	-3.35	-1.84	-1.72	-5.19	-5.07	-3.56	-6.91			yes
TBP	HGLibA_55910	TBP:HGLibA_55910	8.23	-3.67	-0.88	-2.36	-4.55	-6.03	-3.24	-6.91			yes
PSTK	HGLibA_46522	PSTK:HGLibA_46522	0.52	-3.07	-1.72	-2.11	-4.79	-5.18	-3.83	-6.9		yes	yes	yes
ENPP7	HGLibA_15186	ENPP7:HGLibA_15186	0	-3.2	-1.57	-2.13	-4.77	-5.33	-3.7	-6.9
C19orf52	HGLibA_05674	C19orf52:HGLibA_05674	9.24	-3.94	-1.18	-1.75	-5.12	-5.69	-2.93	-6.87		yes	yes
MED21	HGLibA_36062	MED21:HGLibA_36062	12.84	-3.21	-1.74	-1.92	-4.95	-5.13	-3.66	-6.87		yes		yes
HIP1R	HGLibA_21337	HIP1R:HGLibA_21337	8.51	-3.17	-1.75	-1.95	-4.92	-5.12	-3.7	-6.87
PSMD3	HGLibA_46458	PSMD3:HGLibA_46458	32.09	-3.16	-1.59	-2.12	-4.75	-5.28	-3.71	-6.87		yes	yes	yes
IQCD	HGLibA_30785	IQCD:HGLibA_30785	1.76	-3.61	-1.59	-1.66	-5.2	-5.27	-3.25	-6.86
PHF8	HGLibA_43678	PHF8:HGLibA_43678	11.81	-3.52	-1.6	-1.74	-5.12	-5.26	-3.34	-6.86
ATXN7L2	HGLibA_03854	ATXN7L2:HGLibA_03854	0.95	-3.16	-1.83	-1.87	-4.99	-5.03	-3.7	-6.86
ZNF287	HGLibA_63043	ZNF287:HGLibA_63043	2.22	-3.97	-1.29	-1.6	-5.26	-5.57	-2.89	-6.86
ZC3H3	HGLibA_62261	ZC3H3:HGLibA_62261	4.34	-3.3	-1.84	-1.72	-5.14	-5.02	-3.56	-6.86		yes	yes	yes
PAG1	HGLibA_42288	PAG1:HGLibA_42288	5.29	-3.14	-1.69	-2.03	-4.83	-5.17	-3.72	-6.86
HOXA1	HGLibA_21893	HOXA1:HGLibA_21893	12.08	-3.18	-1.34	-2.33	-4.52	-5.51	-3.67	-6.85
WDHD1	HGLibA_61303	WDHD1:HGLibA_61303	22.23	-3.98	-0.72	-2.15	-4.7	-6.13	-2.87	-6.85		yes	yes	yes
SRGAP3	HGLibA_54271	SRGAP3:HGLibA_54271	0.4	-3.33	-1.55	-1.95	-4.88	-5.28	-3.5	-6.83
PSMA5	HGLibA_46371	PSMA5:HGLibA_46371	20.73	-3.06	-1.66	-2.1	-4.72	-5.16	-3.76	-6.82		yes	yes	yes
LRRC59	HGLibA_34688	LRRC59:HGLibA_34688	43.87	-3.24	-1.45	-2.13	-4.69	-5.37	-3.58	-6.82
FARSA	HGLibA_16882	FARSA:HGLibA_16882	26.29	-3.49	-1.66	-1.66	-5.15	-5.15	-3.32	-6.81		yes	yes	yes
SMU1	HGLibA_53127	SMU1:HGLibA_53127	10.77	-3.05	-1.51	-2.25	-4.56	-5.3	-3.76	-6.81		yes		yes
TIMM10	HGLibA_56780	TIMM10:HGLibA_56780	34.53	-3.43	-1	-2.38	-4.43	-5.81	-3.38	-6.81		yes	yes	yes
HSCB	HGLibA_29444	HSCB:HGLibA_29444	5.04	-3.7	-1.54	-1.56	-5.24	-5.26	-3.1	-6.8		yes	yes	yes
RSPO4	HGLibA_49641	RSPO4:HGLibA_49641	0	-3.08	-2.08	-1.64	-5.16	-4.72	-3.72	-6.8
BAG1	HGLibA_04075	BAG1:HGLibA_04075	4.65	-3.25	-1.75	-1.8	-5	-5.05	-3.55	-6.8
SART3	HGLibA_50046	SART3:HGLibA_50046	9.97	-3.19	-1.38	-2.22	-4.57	-5.41	-3.6	-6.79		yes	yes	yes
C12orf68	HGLibA_05284	C12orf68:HGLibA_05284	0.01	-3.42	-1.33	-2.01	-4.75	-5.43	-3.34	-6.76
TAF4	HGLibA_55523	TAF4:HGLibA_55523	3.27	-3.08	-1.77	-1.9	-4.85	-4.98	-3.67	-6.75			yes	yes
C12orf71	HGLibA_05287	C12orf71:HGLibA_05287	0	-3.13	-1.61	-2.01	-4.74	-5.14	-3.62	-6.75
GPR158	HGLibA_19952	GPR158:HGLibA_19952	0.61	-3.4	-1.24	-2.11	-4.64	-5.51	-3.35	-6.75
ZNF132	HGLibA_62750	ZNF132:HGLibA_62750	0.01	-3.07	-1.03	-2.64	-4.1	-5.71	-3.67	-6.74
PLA2G12B	HGLibA_44162	PLA2G12B:HGLibA_44162	0.29	-4.1	-0.95	-1.68	-5.05	-5.78	-2.63	-6.73
ENPP1	HGLibA_15166	ENPP1:HGLibA_15166	1.42	-3.34	-1.29	-2.09	-4.63	-5.43	-3.38	-6.72
SGK110	HGLibA_51107	SGK110:HGLibA_51107	0.7	-3.32	-1.01	-2.38	-4.33	-5.7	-3.39	-6.71
C11orf91	HGLibA_05212	C11orf91:HGLibA_05212	11.75	-3.28	-1.15	-2.28	-4.43	-5.56	-3.43	-6.71
BIRC5	HGLibA_04522	BIRC5:HGLibA_04522	30.62	-3.05	-1.79	-1.86	-4.84	-4.91	-3.65	-6.7		yes	yes	yes
ZNF479	HGLibA_63353	ZNF479:HGLibA_63353	0	-3.11	-1.03	-2.55	-4.14	-5.66	-3.58	-6.69
CWC25	HGLibA_11817	CWC25:HGLibA_11817	3.32	-3.51	-0.84	-2.33	-4.35	-5.84	-3.17	-6.68		yes		yes
MED14	HGLibA_36042	MED14:HGLibA_36042	12.71	-3.35	-1.69	-1.63	-5.04	-4.98	-3.32	-6.67			yes	yes
VASP	HGLibA_60828	VASP:HGLibA_60828	13.71	-3.18	-1.84	-1.65	-5.02	-4.83	-3.49	-6.67
DNAJC11	HGLibA_13566	DNAJC11:HGLibA_13566	13.11	-3.87	-1.13	-1.67	-5	-5.54	-2.8	-6.67			yes	yes
PHF17	HGLibA_43642	PHF17:HGLibA_43642	4.17	-4.08	-0.83	-1.76	-4.91	-5.84	-2.59	-6.67
C10orf2	HGLibA_05062	C10orf2:HGLibA_05062	7.86	-3.38	-1.27	-2.01	-4.65	-5.39	-3.28	-6.66		yes	yes
SLC35G6	HGLibA_52317	SLC35G6:HGLibA_52317	0	-3.92	-1.03	-1.7	-4.95	-5.62	-2.73	-6.65
ZFP42	HGLibA_62507	ZFP42:HGLibA_62507	0	-3.1	-1.84	-1.71	-4.94	-4.81	-3.55	-6.65
RPL7	HGLibA_49280	RPL7:HGLibA_49280	558.35	-4.1	-1.23	-1.31	-5.33	-5.41	-2.54	-6.64		yes	yes	yes
AURKA	HGLibA_03873	AURKA:HGLibA_03873	44.5	-3.14	-1.99	-1.51	-5.13	-4.65	-3.5	-6.64	yes	yes		yes
HNRNPK	HGLibA_21830	HNRNPK:HGLibA_21830	165.77	-3.3	-1.23	-2.11	-4.53	-5.41	-3.34	-6.64		yes	yes	yes
NIP7	HGLibA_39234	NIP7:HGLibA_39234	23.46	-4.66	-0.95	-1.02	-5.61	-5.68	-1.97	-6.63		yes	yes	yes
PHACTR4	HGLibA_43594	PHACTR4:HGLibA_43594	8.01	-3.43	-1.62	-1.58	-5.05	-5.01	-3.2	-6.63
TSEN54	HGLibA_59126	TSEN54:HGLibA_59126	7.76	-3.75	-1	-1.88	-4.75	-5.63	-2.88	-6.63		yes	yes	yes
OR2A42	HGLibA_41025	OR2A42:HGLibA_41025	0.01	-3.16	-1.48	-1.98	-4.64	-5.14	-3.46	-6.62
IREB2	HGLibA_30857	IREB2:HGLibA_30857	4.92	-3.39	-1.08	-2.15	-4.47	-5.54	-3.23	-6.62		yes
MRPL23	HGLibA_37222	MRPL23:HGLibA_37222	12.05	-3.04	-1.76	-1.82	-4.8	-4.86	-3.58	-6.62		yes		yes
NPAP1	HGLibA_39680	NPAP1:HGLibA_39680	0	-3.23	-0.91	-2.48	-4.14	-5.71	-3.39	-6.62
CDK4	HGLibA_08771	CDK4:HGLibA_08771	1005.99	-3.17	-1.68	-1.76	-4.85	-4.93	-3.44	-6.61	yes			yes
GCSAM	HGLibA_18828	GCSAM:HGLibA_18828	0	-3.02	-1.09	-2.49	-4.11	-5.51	-3.58	-6.6
HIST2H2AA4	HGLibA_21526	HIST2H2AA4:HGLibA_21526	2.37	-3.07	-0.81	-2.72	-3.88	-5.79	-3.53	-6.6		yes
NRF1	HGLibA_39962	NRF1:HGLibA_39962	4.94	-3.08	-1.61	-1.9	-4.69	-4.98	-3.51	-6.59		yes	yes	yes
CXCR1	HGLibA_11881	CXCR1:HGLibA_11881	0	-3.58	-1.72	-1.28	-5.3	-4.86	-3	-6.58
SERPINB7	HGLibA_50849	SERPINB7:HGLibA_50849	0.36	-3.35	-1.52	-1.71	-4.87	-5.06	-3.23	-6.58
TDRKH	HGLibA_56209	TDRKH:HGLibA_56209	5.92	-3.17	-1.57	-1.84	-4.74	-5.01	-3.41	-6.58
GLYCTK	HGLibA_19381	GLYCTK:HGLibA_19381	0.57	-3.19	-1.22	-2.17	-4.41	-5.36	-3.39	-6.58
CINP	HGLibA_09716	CINP:HGLibA_09716	10.37	-3.36	-1.4	-1.81	-4.76	-5.17	-3.21	-6.57		yes	yes	yes
ZNF235	HGLibA_62936	ZNF235:HGLibA_62936	0.34	-3.1	-1.25	-2.22	-4.35	-5.32	-3.47	-6.57
MERTK	HGLibA_36194	MERTK:HGLibA_36194	7.44	-3.78	-0.76	-2.02	-4.54	-5.8	-2.78	-6.56	yes			yes
CDK11A	HGLibA_08726	CDK11A:HGLibA_08726	5.86	-3.4	-1.1	-2.06	-4.5	-5.46	-3.16	-6.56	yes
NLGN4Y	HGLibA_39368	NLGN4Y:HGLibA_39368	0	-3.45	-0.6	-2.51	-4.05	-5.96	-3.11	-6.56
TIMM10	HGLibA_56781	TIMM10:HGLibA_56781	34.53	-3.23	-1.52	-1.79	-4.75	-5.02	-3.31	-6.54		yes	yes	yes
GNA15	HGLibA_19448	GNA15:HGLibA_19448	6.95	-3.18	-1.21	-2.12	-4.39	-5.3	-3.33	-6.51
METAP1	HGLibA_36215	METAP1:HGLibA_36215	30.72	-3.68	-1.19	-1.64	-4.87	-5.32	-2.83	-6.51		yes	yes	yes
IFI44	HGLibA_29899	IFI44:HGLibA_29899	25.58	-3.6	-1.01	-1.9	-4.61	-5.5	-2.91	-6.51
RADIL	HGLibA_47402	RADIL:HGLibA_47402	0.01	-3.5	-0.73	-2.28	-4.23	-5.78	-3.01	-6.51
MBIP	HGLibA_35784	MBIP:HGLibA_35784	16.01	-3.09	-1.57	-1.84	-4.66	-4.93	-3.41	-6.5				yes
MYCBP	HGLibA_37956	MYCBP:HGLibA_37956	6.65	-3.23	-2.57	-0.69	-5.8	-3.92	-3.26	-6.49
AIFM1	HGLibA_01338	AIFM1:HGLibA_01338	40.27	-3.39	-1.27	-1.83	-4.66	-5.22	-3.1	-6.49		yes	yes	yes
MOCS3	HGLibA_36905	MOCS3:HGLibA_36905	3.38	-3.26	-1.22	-2.01	-4.48	-5.27	-3.23	-6.49		yes	yes
HAUS1	HGLibA_20874	HAUS1:HGLibA_20874	8.47	-3.42	-1.43	-1.63	-4.85	-5.05	-3.06	-6.48		yes	yes	yes
HCCS	HGLibA_20955	HCCS:HGLibA_20955	15.77	-3.24	-1.56	-1.67	-4.8	-4.91	-3.23	-6.47				yes
MAD2L2	HGLibA_35139	MAD2L2:HGLibA_35139	4.31	-3.68	-1.05	-1.74	-4.73	-5.42	-2.79	-6.47		yes	yes
PCDHGA1	HGLibA_42805	PCDHGA1:HGLibA_42805	7.38	-3.93	-1.2	-1.32	-5.13	-5.25	-2.52	-6.45
DOHH	HGLibA_13764	DOHH:HGLibA_13764	3.1	-3.06	-1.3	-2.09	-4.36	-5.15	-3.39	-6.45		yes		yes
TCP10	HGLibA_56121	TCP10:HGLibA_56121	0	-4.04	-0.81	-1.59	-4.85	-5.63	-2.4	-6.44
TOP2A	HGLibA_58283	TOP2A:HGLibA_58283	110.81	-3.38	-1.13	-1.93	-4.51	-5.31	-3.06	-6.44		yes	yes	yes
ZDHHC11	HGLibA_62358	ZDHHC11:HGLibA_62358	0.44	-3.26	-0.97	-2.2	-4.23	-5.46	-3.17	-6.43
FAM69C	HGLibA_16684	FAM69C:HGLibA_16684	0	-3.27	-2.13	-1.02	-5.4	-4.29	-3.15	-6.42
PPIE	HGLibA_45215	PPIE:HGLibA_45215	6.01	-3.25	-1.05	-2.11	-4.3	-5.36	-3.16	-6.41		yes		yes
MPP2	HGLibA_37037	MPP2:HGLibA_37037	0.55	-3.65	-1.37	-1.39	-5.02	-5.04	-2.76	-6.41
SLAMF8	HGLibA_51610	SLAMF8:HGLibA_51610	0	-3.83	-0.85	-1.72	-4.68	-5.55	-2.57	-6.4
TADA1	HGLibA_55470	TADA1:HGLibA_55470	4.34	-3.75	-0.93	-1.71	-4.68	-5.46	-2.64	-6.39		yes		yes
NARS2	HGLibA_38447	NARS2:HGLibA_38447	11.61	-3.78	-0.84	-1.74	-4.62	-5.52	-2.58	-6.36		yes	yes	yes
RMDN3	HGLibA_48659	RMDN3:HGLibA_48659	4.17	-3.07	-0.94	-2.34	-4.01	-5.41	-3.28	-6.35
SKA3	HGLibA_51555	SKA3:HGLibA_51555	8.84	-3.38	-1.29	-1.67	-4.67	-5.05	-2.96	-6.34		yes	yes	yes
SLC15A2	HGLibA_51697	SLC15A2:HGLibA_51697	0.5	-3.56	-0.8	-1.98	-4.36	-5.54	-2.78	-6.34
HIST1H4H	HGLibA_21508	HIST1H4H:HGLibA_21508	0.5	-3.17	-1.22	-1.94	-4.39	-5.11	-3.16	-6.33
CASQ1	HGLibA_07335	CASQ1:HGLibA_07335	0.04	-3.05	-1.25	-2.02	-4.3	-5.07	-3.27	-6.32
GP6	HGLibA_19710	GP6:HGLibA_19710	0.02	-3.24	-0.85	-2.23	-4.09	-5.47	-3.08	-6.32
KIAA1107	HGLibA_31978	KIAA1107:HGLibA_31978	2.87	-3.19	-1.67	-1.46	-4.86	-4.65	-3.13	-6.32
SPINT4	HGLibA_54008	SPINT4:HGLibA_54008	0	-3.3	-1.22	-1.79	-4.52	-5.09	-3.01	-6.31
NELFA	HGLibA_38959	NELFA:HGLibA_38959	6.49	-3.34	-0.92	-2.04	-4.26	-5.38	-2.96	-6.3			yes	yes
DDI1	HGLibA_12610	DDI1:HGLibA_12610	0	-4.02	-0.84	-1.44	-4.86	-5.46	-2.28	-6.3
CASQ1	HGLibA_07334	CASQ1:HGLibA_07334	0.04	-3.37	-1.16	-1.75	-4.53	-5.12	-2.91	-6.28
CCDC64B	HGLibA_07829	CCDC64B:HGLibA_07829	1.8	-3.51	-1.59	-1.18	-5.1	-4.69	-2.77	-6.28			yes
MYBL1	HGLibA_37932	MYBL1:HGLibA_37932	9.71	-3.74	-0.98	-1.54	-4.72	-5.28	-2.52	-6.26
UBIAD1	HGLibA_59987	UBIAD1:HGLibA_59987	2.85	-3.3	-1.29	-1.67	-4.59	-4.97	-2.96	-6.26
SBDS	HGLibA_50078	SBDS:HGLibA_50078	60.2	-3.19	-1.35	-1.72	-4.54	-4.91	-3.07	-6.26				yes
RABL2B	HGLibA_47317	RABL2B:HGLibA_47317	2.43	-3.23	-1.01	-2.01	-4.24	-5.24	-3.02	-6.25
REPIN1	HGLibA_48134	REPIN1:HGLibA_48134	29.94	-3.42	-1.66	-1.14	-5.08	-4.56	-2.8	-6.22
COA5	HGLibA_10452	COA5:HGLibA_10452	5.22	-3.31	-1.08	-1.82	-4.39	-5.13	-2.9	-6.21		yes	yes	yes
CYP3A5	HGLibA_12160	CYP3A5:HGLibA_12160	0.04	-3.86	-0.41	-1.94	-4.27	-5.8	-2.35	-6.21
PGD	HGLibA_43518	PGD:HGLibA_43518	32.96	-3.66	-1.43	-1.08	-5.09	-4.74	-2.51	-6.17		yes	yes	yes
MCMBP	HGLibA_35918	MCMBP:HGLibA_35918	13.27	-3.06	-1.1	-2.01	-4.16	-5.07	-3.11	-6.17		yes	yes	yes
TMEM187	HGLibA_57418	TMEM187:HGLibA_57418	7.11	-3.07	-2.53	-0.56	-5.6	-3.63	-3.09	-6.16
KRTAP5-1	HGLibA_33069	KRTAP5-1:HGLibA_33069	0	-3.41	-0.95	-1.8	-4.36	-5.21	-2.75	-6.16
COASY	HGLibA_10458	COASY:HGLibA_10458	35.04	-3.06	-1.52	-1.57	-4.58	-4.63	-3.09	-6.15		yes	yes	yes
DHCR7	HGLibA_13093	DHCR7:HGLibA_13093	28.73	-3.07	-1.51	-1.54	-4.58	-4.61	-3.05	-6.12
MRPS34	HGLibA_37384	MRPS34:HGLibA_37384	63.35	-3.72	-0.82	-1.52	-4.54	-5.24	-2.34	-6.06		yes	yes
PPP1R2	HGLibA_45362	PPP1R2:HGLibA_45362	6.4	-3.36	-0.89	-1.8	-4.25	-5.16	-2.69	-6.05		yes		yes
ITGA3	HGLibA_31019	ITGA3:HGLibA_31019	55.73	-3.46	-1.4	-1.19	-4.86	-4.65	-2.59	-6.05
CXADR	HGLibA_11838	CXADR:HGLibA_11838	16.3	-3.54	-0.74	-1.76	-4.28	-5.3	-2.5	-6.04
CRKL	HGLibA_11183	CRKL:HGLibA_11183	13.37	-3.33	-0.87	-1.83	-4.2	-5.16	-2.7	-6.03			yes	yes
TIMM8B	HGLibA_56814	TIMM8B:HGLibA_56814	25.74	-3.61	-1.16	-1.26	-4.77	-4.87	-2.42	-6.03				yes
ARMC2	HGLibA_03013	ARMC2:HGLibA_03013	0.68	-3.63	-0.63	-1.77	-4.26	-5.4	-2.4	-6.03
TMEM199	HGLibA_57454	TMEM199:HGLibA_57454	3.69	-3.18	-0.88	-1.94	-4.06	-5.12	-2.82	-6		yes	yes	yes
XPO1	HGLibA_61851	XPO1:HGLibA_61851	30.31	-3.39	-1.3	-1.26	-4.69	-4.65	-2.56	-5.95		yes	yes	yes
PPP1R10	HGLibA_45303	PPP1R10:HGLibA_45303	8.65	-3.5	-0.66	-1.79	-4.16	-5.29	-2.45	-5.95		yes	yes	yes
LGALS9C	HGLibA_33674	LGALS9C:HGLibA_33674	0.03	-3.21	-1.31	-1.43	-4.52	-4.64	-2.74	-5.95
HIST1H2AC	HGLibA_21380	HIST1H2AC:HGLibA_21380	6.86	-3.44	-1.32	-1.18	-4.76	-4.62	-2.5	-5.94
VEZT	HGLibA_60917	VEZT:HGLibA_60917	14.75	-4.58	-0.14	-1.21	-4.72	-5.79	-1.35	-5.93		yes		yes
WDR25	HGLibA_61339	WDR25:HGLibA_61339	3.44	-3.13	-1.18	-1.6	-4.31	-4.73	-2.78	-5.91		yes	yes	yes
RORB	HGLibA_49065	RORB:HGLibA_49065	0	-3.07	-0.16	-2.68	-3.23	-5.75	-2.84	-5.91
TRIM43	HGLibA_58790	TRIM43:HGLibA_58790	0	-3.6	-0.9	-1.39	-4.5	-4.99	-2.29	-5.89
ATAD2	HGLibA_03404	ATAD2:HGLibA_03404	12.48	-3.34	-1.15	-1.39	-4.49	-4.73	-2.54	-5.88
CARS2	HGLibA_07261	CARS2:HGLibA_07261	2.72	-3.26	-0.89	-1.73	-4.15	-4.99	-2.62	-5.88		yes	yes	yes
DDX53	HGLibA_12742	DDX53:HGLibA_12742	0.02	-3.58	-1.11	-1.16	-4.69	-4.74	-2.27	-5.85
ZNF845	HGLibA_64150	ZNF845:HGLibA_64150	2.99	-3.05	-1.35	-1.45	-4.4	-4.5	-2.8	-5.85
NPM1	HGLibA_39776	NPM1:HGLibA_39776	297.75	-3.1	-1.24	-1.5	-4.34	-4.6	-2.74	-5.84				yes
ELMSAN1	HGLibA_14948	ELMSAN1:HGLibA_14948	5.13	-3.75	-0.58	-1.5	-4.33	-5.25	-2.08	-5.83
CABIN1	HGLibA_06840	CABIN1:HGLibA_06840	4.74	-3.02	-1.13	-1.68	-4.15	-4.7	-2.81	-5.83				yes
TM4SF20	HGLibA_56989	TM4SF20:HGLibA_56989	0	-3.34	-0.09	-2.4	-3.43	-5.74	-2.49	-5.83
MYPN	HGLibA_38199	MYPN:HGLibA_38199	0.1	-3.04	-1.1	-1.66	-4.14	-4.7	-2.76	-5.8
TIPRL	HGLibA_56849	TIPRL:HGLibA_56849	17.06	-3.48	-0.63	-1.67	-4.11	-5.15	-2.3	-5.78		yes		yes
MRPS17	HGLibA_37334	MRPS17:HGLibA_37334	35.45	-3.02	-0.71	-2.04	-3.73	-5.06	-2.75	-5.77				yes
NDUFB10	HGLibA_38793	NDUFB10:HGLibA_38793	59.05	-3.24	-1.02	-1.5	-4.26	-4.74	-2.52	-5.76		yes
OR2A1	HGLibA_41008	OR2A1:HGLibA_41008	0.01	-3.18	-0.95	-1.62	-4.13	-4.8	-2.57	-5.75
OBFC1	HGLibA_40511	OBFC1:HGLibA_40511	6.53	-3.11	-0.92	-1.69	-4.03	-4.8	-2.61	-5.72		yes	yes	yes
UBE2H	HGLibA_59900	UBE2H:HGLibA_59900	37.72	-3.14	-1.03	-1.55	-4.17	-4.69	-2.58	-5.72				yes
DIS3L2	HGLibA_13278	DIS3L2:HGLibA_13278	2.01	-3.06	-1.11	-1.54	-4.17	-4.6	-2.65	-5.71
RPS7	HGLibA_49475	RPS7:HGLibA_49475	103.12	-3.02	-0.92	-1.77	-3.94	-4.79	-2.69	-5.71		yes		yes
RAD51D	HGLibA_47381	RAD51D:HGLibA_47381	2.37	-4.02	-0.73	-0.9	-4.75	-4.92	-1.63	-5.65		yes	yes	yes
APLP2	HGLibA_02442	APLP2:HGLibA_02442	82.59	-3.35	-0.85	-1.45	-4.2	-4.8	-2.3	-5.65
CSNK1D	HGLibA_11388	CSNK1D:HGLibA_11388	15.41	-3.28	-0.88	-1.49	-4.16	-4.77	-2.37	-5.65	yes
TAF2	HGLibA_55515	TAF2:HGLibA_55515	5.56	-3.17	-0.98	-1.5	-4.15	-4.67	-2.48	-5.65			yes	yes
PAGE2B	HGLibA_42298	PAGE2B:HGLibA_42298	0	-3.07	-1.11	-1.47	-4.18	-4.54	-2.58	-5.65
SPATA32	HGLibA_53796	SPATA32:HGLibA_53796	0.01	-3.17	-1.21	-1.26	-4.38	-4.43	-2.47	-5.64
IFT57	HGLibA_30054	IFT57:HGLibA_30054	13.86	-3.07	-1.16	-1.38	-4.23	-4.45	-2.54	-5.61
PHOX2B	HGLibA_43741	PHOX2B:HGLibA_43741	0	-3.45	-1.68	-0.44	-5.13	-3.89	-2.12	-5.57
MRPS10	HGLibA_37317	MRPS10:HGLibA_37317	31.56	-3.12	-0.89	-1.56	-4.01	-4.68	-2.45	-5.57			yes	yes
HUWE1	HGLibA_29719	HUWE1:HGLibA_29719	26.16	-3.32	-0.9	-1.34	-4.22	-4.66	-2.24	-5.56		yes	yes
ZBTB8OS	HGLibA_62218	ZBTB8OS:HGLibA_62218	3.34	-3.08	-1	-1.45	-4.08	-4.53	-2.45	-5.53		yes		yes
GPR56	HGLibA_20057	GPR56:HGLibA_20057	3.86	-3.03	-1.52	-0.98	-4.55	-4.01	-2.5	-5.53
ZSWIM4	HGLibA_64334	ZSWIM4:HGLibA_64334	4.1	-3.99	-0.85	-0.63	-4.84	-4.62	-1.48	-5.47
RBM48	HGLibA_47858	RBM48:HGLibA_47858	3.3	-3.31	-0.87	-1.29	-4.18	-4.6	-2.16	-5.47			yes	yes
AAMDC	HGLibA_00052	AAMDC:HGLibA_00052	3.21	-3.2	-1.18	-1.08	-4.38	-4.28	-2.26	-5.46
S100B	HGLibA_49867	S100B:HGLibA_49867	0	-3.44	-0.66	-1.34	-4.1	-4.78	-2	-5.44
BIRC2	HGLibA_04514	BIRC2:HGLibA_04514	10.36	-3.46	-0.63	-1.34	-4.09	-4.8	-1.97	-5.43		yes
ARGFX	HGLibA_02690	ARGFX:HGLibA_02690	0	-3.15	-0.89	-1.37	-4.04	-4.52	-2.26	-5.41
TMEM50A	HGLibA_57710	TMEM50A:HGLibA_57710	17.07	-3.13	-1.23	-1.05	-4.36	-4.18	-2.28	-5.41
MRPL18	HGLibA_37203	MRPL18:HGLibA_37203	45.72	-3.27	-0.54	-1.56	-3.81	-4.83	-2.1	-5.37			yes	yes
NUDT8	HGLibA_40280	NUDT8:HGLibA_40280	2.48	-3.09	-1.15	-1.1	-4.24	-4.19	-2.25	-5.34
TOE1	HGLibA_58228	TOE1:HGLibA_58228	9.14	-3.37	-0.8	-1.17	-4.17	-4.54	-1.97	-5.34			yes	yes
RCN2	HGLibA_47993	RCN2:HGLibA_47993	3.72	-3.03	-1.03	-1.28	-4.06	-4.31	-2.31	-5.34
BRWD1	HGLibA_04855	BRWD1:HGLibA_04855	1.82	-3.04	-1.17	-1.11	-4.21	-4.15	-2.28	-5.32
KLHL8	HGLibA_32513	KLHL8:HGLibA_32513	4.75	-3.65	-0.11	-1.55	-3.76	-5.2	-1.66	-5.31
IDI1	HGLibA_29842	IDI1:HGLibA_29842	6.15	-3.21	-0.89	-1.2	-4.1	-4.41	-2.09	-5.3				yes
ABCD3	HGLibA_00198	ABCD3:HGLibA_00198	17.75	-3.12	-0.76	-1.42	-3.88	-4.54	-2.18	-5.3
ADAMTS6	HGLibA_00835	ADAMTS6:HGLibA_00835	0.42	-3.88	-0.21	-1.18	-4.09	-5.06	-1.39	-5.27
EXOSC1	HGLibA_15770	EXOSC1:HGLibA_15770	4.45	-3.31	-0.68	-1.24	-3.99	-4.55	-1.92	-5.23		yes	yes	yes
UBIAD1	HGLibA_59988	UBIAD1:HGLibA_59988	2.85	-3.09	-0.73	-1.41	-3.82	-4.5	-2.14	-5.23
RAB19	HGLibA_47115	RAB19:HGLibA_47115	0.6	-3.1	-0.79	-1.3	-3.89	-4.4	-2.09	-5.19
MVD	HGLibA_37883	MVD:HGLibA_37883	7.46	-3.11	-0.6	-1.43	-3.71	-4.54	-2.03	-5.14		yes	yes	yes
KRTAP9-9	HGLibA_33139	KRTAP9-9:HGLibA_33139	0	-3.49	-0.05	-1.58	-3.54	-5.07	-1.63	-5.12
ASB4	HGLibA_03238	ASB4:HGLibA_03238	0.02	-3.68	-0.8	-0.55	-4.48	-4.23	-1.35	-5.03
DDX1	HGLibA_12648	DDX1:HGLibA_12648	31.49	-3.12	-0.67	-1.22	-3.79	-4.34	-1.89	-5.01		yes	yes
SPATA5L1	HGLibA_53807	SPATA5L1:HGLibA_53807	3.56	-3.23	-0.33	-1.43	-3.56	-4.66	-1.76	-4.99		yes	yes	yes
NAE1	HGLibA_38344	NAE1:HGLibA_38344	12.77	-4.15	0.36	-1.17	-3.79	-5.32	-0.81	-4.96		yes	yes	yes
CPED1	HGLibA_10928	CPED1:HGLibA_10928	0.06	-4.03	-0.25	-0.68	-4.28	-4.71	-0.93	-4.96
LOC158434	HGLibA_34188	LOC158434:HGLibA_34188	0	-3.4	-0.38	-1.17	-3.78	-4.57	-1.55	-4.95
HIST2H3D	HGLibA_21546	HIST2H3D:HGLibA_21546	0.05	-3.5	-0.68	-0.75	-4.18	-4.25	-1.43	-4.93		yes
LTK	HGLibA_34900	LTK:HGLibA_34900	0	-3.02	-0.48	-1.4	-3.5	-4.42	-1.88	-4.9	yes
GNPNAT1	HGLibA_19570	GNPNAT1:HGLibA_19570	63.96	-3.37	-0.13	-1.36	-3.5	-4.73	-1.49	-4.86
PLCH2	HGLibA_44298	PLCH2:HGLibA_44298	0	-3.07	-0.78	-0.96	-3.85	-4.03	-1.74	-4.81
KCNMA1	HGLibA_31628	KCNMA1:HGLibA_31628	0.17	-3.18	-0.61	-1	-3.79	-4.18	-1.61	-4.79
FMNL3	HGLibA_17699	FMNL3:HGLibA_17699	0.41	-3.12	-0.66	-0.98	-3.78	-4.1	-1.64	-4.76
MYO10	HGLibA_38089	MYO10:HGLibA_38089	14.23	-3.31	-0.44	-0.98	-3.75	-4.29	-1.42	-4.73				yes
TSC22D1	HGLibA_59106	TSC22D1:HGLibA_59106	22.23	-3.49	-0.78	-0.45	-4.27	-3.94	-1.23	-4.72
ZNF365	HGLibA_63164	ZNF365:HGLibA_63164	0.18	-3.19	-0.26	-1.25	-3.45	-4.44	-1.51	-4.7
CCDC73	HGLibA_07859	CCDC73:HGLibA_07859	0.02	-3.78	-0.26	-0.46	-4.04	-4.24	-0.72	-4.5
SCO1	HGLibA_50314	SCO1:HGLibA_50314	11.37	-3.12	-0.45	-0.89	-3.57	-4.01	-1.34	-4.46		yes	yes	yes
PMVK	HGLibA_44626	PMVK:HGLibA_44626	24.89	-3.04	-0.15	-1.2	-3.19	-4.24	-1.35	-4.39		yes	yes	yes
GCDH	HGLibA_18771	GCDH:HGLibA_18771	4.42	-3.33	0.15	-1.2	-3.18	-4.53	-1.05	-4.38
ARHGEF10	HGLibA_02806	ARHGEF10:HGLibA_02806	1.55	-3.22	-0.43	-0.66	-3.65	-3.88	-1.09	-4.31
IKBKE	HGLibA_30211	IKBKE:HGLibA_30211	4.54	-3.3	-0.23	-0.74	-3.53	-4.04	-0.97	-4.27	yes
CEP192	HGLibA_09125	CEP192:HGLibA_09125	5.26	-3.12	-0.34	-0.4	-3.46	-3.52	-0.74	-3.86		yes	yes	yes
