# Supplementary material for: Identification of oncogenic driver mutations by genome-wide CRISPR-Cas9 dropout screening
Source: BMC Genomics. 2016 Sep 9;17(1):723. doi: 10.1186/s12864-016-3042-2 (PMC5016932; doi:10.1186/s12864-016-3042-2)
Supplement: Additional file 5: Table S4. — First 1 000 most depleted genes for CHP-212 cell lines. This table shows the list of 1 000 most depleted genes in the CHP-212 cells along with their sgRNA fold changes at the days 14, 21 and 28. Gene expression of target genes is indicated as average FPKMs across 3 replicates. Cumulative scores are calculated as the sum of log2 FC scores obtained at either two or all three time points. Genes are ranked by the cumulative score obtained at all three time points (e.g. as the sum of log FC scores at days 14, 21 and 28 sorted in ascending order). Essential genes identified in recent genetic screens are reported. Genes expressed at low levels in the parental cell line (FPKM < 1) are highlighted in grey. (XLSX 130 kb) [file 12864_2016_3042_MOESM5_ESM.xlsx]

## Sheet: KiesslingMK_Additional_File5_Ta
Additional file: Table S4 - First 1000 most depleted genes for CHP-212 cell lines
							CUMULATIVE SCORES
Gene Id	sgRNA Id	Gene/sgRNA Id	Gene Expression (Mean FPKM)	Log2 FC Day 14	Log2 FC Day 21	Log2 FC Day 28	Days 14+21	Days 14+28	Days 21+28	Days 14+21+28	Kinase	Essential in Wang et al	Essential in Hart et al	Essential in Blomen et al
TCEANC	HGLibA_56017	TCEANC:HGLibA_56017	2.5	-7.05	-7.28	-7.4	-14.33	-14.45	-14.68	-21.73
ISG20L2	HGLibA_30948	ISG20L2:HGLibA_30948	15.5	-7.16	-6.79	-6.14	-13.95	-13.3	-12.93	-20.09		yes	yes	yes
RPS19	HGLibA_49382	RPS19:HGLibA_49382	161.6	-6.64	-6.98	-5.72	-13.62	-12.36	-12.7	-19.34		yes		yes
C22orf26	HGLibA_06063	C22orf26:HGLibA_06063	0.27	-6.54	-6.06	-6.35	-12.6	-12.89	-12.41	-18.95
DROSHA	HGLibA_13983	DROSHA:HGLibA_13983	13.3	-6.52	-6.49	-5.9	-13.01	-12.42	-12.39	-18.91		yes	yes
PSMD4	HGLibA_46459	PSMD4:HGLibA_46459	61.11	-6.57	-6.43	-5.79	-13	-12.36	-12.22	-18.79		yes	yes	yes
POTEE	HGLibA_45018	POTEE:HGLibA_45018	0.02	-6.25	-6.34	-6.19	-12.59	-12.44	-12.53	-18.78
KCNRG	HGLibA_31670	KCNRG:HGLibA_31670	8.02	-6.34	-5.87	-6.34	-12.21	-12.68	-12.21	-18.55
C3orf17	HGLibA_06213	C3orf17:HGLibA_06213	6.06	-6.04	-6.64	-5.68	-12.68	-11.72	-12.32	-18.36		yes	yes	yes
GTF2H2D	HGLibA_20553	GTF2H2D:HGLibA_20553	0	-6.12	-6.1	-6.12	-12.22	-12.24	-12.22	-18.34
EVPL	HGLibA_15700	EVPL:HGLibA_15700	1.23	-6.76	-6.87	-4.43	-13.63	-11.19	-11.3	-18.06
PSMD2	HGLibA_46454	PSMD2:HGLibA_46454	63.14	-4.95	-6.98	-6.06	-11.93	-11.01	-13.04	-17.99		yes	yes	yes
RBM42	HGLibA_47838	RBM42:HGLibA_47838	20.92	-5.83	-6.07	-5.99	-11.9	-11.82	-12.06	-17.89				yes
BARD1	HGLibA_04156	BARD1:HGLibA_04156	3.37	-6.7	-6.4	-4.76	-13.1	-11.46	-11.16	-17.86			yes	yes
PRMT5	HGLibA_45918	PRMT5:HGLibA_45918	40.89	-6.15	-5.39	-6.24	-11.54	-12.39	-11.63	-17.78		yes	yes	yes
ORC6	HGLibA_41904	ORC6:HGLibA_41904	14.33	-5.89	-6.56	-5.29	-12.45	-11.18	-11.85	-17.74		yes	yes	yes
PRPF38B	HGLibA_46014	PRPF38B:HGLibA_46014	7.52	-6.14	-6.08	-5.5	-12.22	-11.64	-11.58	-17.72		yes	yes	yes
AGAP6	HGLibA_01154	AGAP6:HGLibA_01154	2.52	-5.47	-6.2	-6.05	-11.67	-11.52	-12.25	-17.72
LAS1L	HGLibA_33340	LAS1L:HGLibA_33340	14	-5.68	-5.82	-6.19	-11.5	-11.87	-12.01	-17.69		yes	yes	yes
THOC7	HGLibA_56666	THOC7:HGLibA_56666	18.37	-5.49	-6.81	-5.38	-12.3	-10.87	-12.19	-17.68		yes	yes	yes
IPO9	HGLibA_30765	IPO9:HGLibA_30765	27.22	-5.9	-6.33	-5.42	-12.23	-11.32	-11.75	-17.65		yes	yes	yes
CENPN	HGLibA_09073	CENPN:HGLibA_09073	2.23	-5.84	-5.96	-5.82	-11.8	-11.66	-11.78	-17.62			yes	yes
ANAPC5	HGLibA_01887	ANAPC5:HGLibA_01887	12.63	-6.09	-6.41	-5.11	-12.5	-11.2	-11.52	-17.61		yes	yes	yes
SDAD1	HGLibA_50382	SDAD1:HGLibA_50382	23.23	-5.81	-6.02	-5.76	-11.83	-11.57	-11.78	-17.59		yes	yes	yes
CDC20	HGLibA_08517	CDC20:HGLibA_08517	27.18	-6.09	-6.73	-4.73	-12.82	-10.82	-11.46	-17.55		yes	yes	yes
DSN1	HGLibA_14035	DSN1:HGLibA_14035	11.09	-5.98	-6.21	-5.36	-12.19	-11.34	-11.57	-17.55			yes	yes
EIF6	HGLibA_14866	EIF6:HGLibA_14866	55.53	-5.96	-6.09	-5.49	-12.05	-11.45	-11.58	-17.54		yes	yes	yes
GEMIN5	HGLibA_18917	GEMIN5:HGLibA_18917	17.63	-5.4	-6.24	-5.9	-11.64	-11.3	-12.14	-17.54		yes	yes	yes
SNUPN	HGLibA_53303	SNUPN:HGLibA_53303	4.89	-6	-5.93	-5.58	-11.93	-11.58	-11.51	-17.51		yes	yes
NBPF24	HGLibA_38518	NBPF24:HGLibA_38518	3.77	-5.43	-6.58	-5.48	-12.01	-10.91	-12.06	-17.49
SF3A3	HGLibA_50984	SF3A3:HGLibA_50984	15.11	-5.97	-5.86	-5.62	-11.83	-11.59	-11.48	-17.45		yes	yes	yes
ATP5I	HGLibA_03668	ATP5I:HGLibA_03668	39.98	-4.54	-6.37	-6.5	-10.91	-11.04	-12.87	-17.41			yes
NLE1	HGLibA_39351	NLE1:HGLibA_39351	8.75	-6.16	-6.33	-4.86	-12.49	-11.02	-11.19	-17.35		yes	yes	yes
EXOSC2	HGLibA_15774	EXOSC2:HGLibA_15774	16.88	-5.7	-5.97	-5.63	-11.67	-11.33	-11.6	-17.3		yes	yes	yes
MSTO1	HGLibA_37557	MSTO1:HGLibA_37557	11.4	-6.46	-5.92	-4.9	-12.38	-11.36	-10.82	-17.28		yes		yes
SRP54	HGLibA_54294	SRP54:HGLibA_54294	15.55	-5.96	-5.65	-5.55	-11.61	-11.51	-11.2	-17.16		yes	yes
TOP2A	HGLibA_58283	TOP2A:HGLibA_58283	160.47	-6.07	-5.71	-5.36	-11.78	-11.43	-11.07	-17.14		yes	yes	yes
RAN	HGLibA_47477	RAN:HGLibA_47477	98.27	-5.1	-5.92	-6.11	-11.02	-11.21	-12.03	-17.13		yes	yes	yes
CDS2	HGLibA_08884	CDS2:HGLibA_08884	5.1	-6.15	-6.05	-4.91	-12.2	-11.06	-10.96	-17.11
POLR3H	HGLibA_44920	POLR3H:HGLibA_44920	11.08	-5.46	-5.84	-5.78	-11.3	-11.24	-11.62	-17.08		yes	yes	yes
SBDS	HGLibA_50078	SBDS:HGLibA_50078	37.05	-5.73	-6.29	-5	-12.02	-10.73	-11.29	-17.02				yes
SBNO1	HGLibA_50093	SBNO1:HGLibA_50093	8.11	-6.19	-6.16	-4.66	-12.35	-10.85	-10.82	-17.01		yes	yes
POLR2I	HGLibA_44876	POLR2I:HGLibA_44876	24.17	-5.63	-5.61	-5.72	-11.24	-11.35	-11.33	-16.96		yes	yes	yes
ORAOV1	HGLibA_41885	ORAOV1:HGLibA_41885	1.97	-6.15	-5.67	-5.12	-11.82	-11.27	-10.79	-16.94		yes	yes	yes
RPL23	HGLibA_49193	RPL23:HGLibA_49193	198.15	-5.1	-6.14	-5.7	-11.24	-10.8	-11.84	-16.94		yes		yes
WDR75	HGLibA_61462	WDR75:HGLibA_61462	18.26	-5.72	-5.9	-5.31	-11.62	-11.03	-11.21	-16.93		yes	yes	yes
SRP72	HGLibA_54300	SRP72:HGLibA_54300	41.7	-5.81	-5.8	-5.29	-11.61	-11.1	-11.09	-16.9			yes	yes
WASH1	HGLibA_61251	WASH1:HGLibA_61251	3.23	-5.61	-6.1	-5.14	-11.71	-10.75	-11.24	-16.85
NAA50	HGLibA_38289	NAA50:HGLibA_38289	35.41	-5.88	-5.73	-5.2	-11.61	-11.08	-10.93	-16.81		yes	yes	yes
TUBGCP6	HGLibA_59610	TUBGCP6:HGLibA_59610	5.31	-5.01	-6.12	-5.68	-11.13	-10.69	-11.8	-16.81		yes	yes	yes
POLR1E	HGLibA_44848	POLR1E:HGLibA_44848	25.7	-5.17	-6.09	-5.54	-11.26	-10.71	-11.63	-16.8		yes	yes	yes
PSMA6	HGLibA_46373	PSMA6:HGLibA_46373	28.26	-5.57	-5.39	-5.74	-10.96	-11.31	-11.13	-16.7		yes
SRBD1	HGLibA_54213	SRBD1:HGLibA_54213	4.76	-5.44	-6.28	-4.95	-11.72	-10.39	-11.23	-16.67		yes	yes	yes
RPL3	HGLibA_49218	RPL3:HGLibA_49218	229.61	-5.31	-6.18	-5.18	-11.49	-10.49	-11.36	-16.67		yes	yes	yes
TRAPPC11	HGLibA_58590	TRAPPC11:HGLibA_58590	7.77	-5.12	-5.83	-5.64	-10.95	-10.76	-11.47	-16.59		yes	yes	yes
POLR3H	HGLibA_44922	POLR3H:HGLibA_44922	11.08	-4.85	-5.81	-5.89	-10.66	-10.74	-11.7	-16.55		yes	yes	yes
FDXR	HGLibA_17266	FDXR:HGLibA_17266	0	-5	-6.94	-4.6	-11.94	-9.6	-11.54	-16.54		yes		yes
LSM11	HGLibA_34811	LSM11:HGLibA_34811	2.35	-5.53	-6.1	-4.87	-11.63	-10.4	-10.97	-16.5		yes	yes	yes
KIAA1257	HGLibA_32017	KIAA1257:HGLibA_32017	0.02	-4.82	-5.99	-5.69	-10.81	-10.51	-11.68	-16.5
POLR3K	HGLibA_44925	POLR3K:HGLibA_44925	15.46	-5.31	-5.64	-5.51	-10.95	-10.82	-11.15	-16.46		yes	yes	yes
TRIB2	HGLibA_58681	TRIB2:HGLibA_58681	390.73	-5.96	-6.06	-4.43	-12.02	-10.39	-10.49	-16.45	yes
SRSF2	HGLibA_54360	SRSF2:HGLibA_54360	70.1	-5.79	-6.22	-4.42	-12.01	-10.21	-10.64	-16.43		yes	yes	yes
RPL11	HGLibA_49149	RPL11:HGLibA_49149	178.61	-5.49	-5.94	-4.99	-11.43	-10.48	-10.93	-16.42		yes	yes	yes
MRGBP	HGLibA_37121	MRGBP:HGLibA_37121	15.12	-5.11	-6.57	-4.73	-11.68	-9.84	-11.3	-16.41			yes
KIF23	HGLibA_32194	KIF23:HGLibA_32194	17.82	-5.66	-6.07	-4.64	-11.73	-10.3	-10.71	-16.37		yes	yes
TAF1C	HGLibA_55508	TAF1C:HGLibA_55508	4.06	-5.08	-5.93	-5.36	-11.01	-10.44	-11.29	-16.37		yes	yes	yes
DIS3	HGLibA_13272	DIS3:HGLibA_13272	7.44	-5.68	-5.57	-5.11	-11.25	-10.79	-10.68	-16.36		yes	yes	yes
INTS8	HGLibA_30721	INTS8:HGLibA_30721	5.73	-4.95	-5.4	-5.91	-10.35	-10.86	-11.31	-16.26		yes	yes	yes
FDX1	HGLibA_17259	FDX1:HGLibA_17259	5.66	-6.33	-5.01	-4.92	-11.34	-11.25	-9.93	-16.26				yes
GFM1	HGLibA_18946	GFM1:HGLibA_18946	10.98	-4.64	-6.51	-5.11	-11.15	-9.75	-11.62	-16.26		yes	yes	yes
POP5	HGLibA_44982	POP5:HGLibA_44982	10.76	-5.3	-6.11	-4.82	-11.41	-10.12	-10.93	-16.23			yes
GINS2	HGLibA_19106	GINS2:HGLibA_19106	7.21	-5.23	-5.85	-5.14	-11.08	-10.37	-10.99	-16.22		yes	yes	yes
RPA3	HGLibA_49094	RPA3:HGLibA_49094	7.61	-5.05	-5.86	-5.31	-10.91	-10.36	-11.17	-16.22		yes
U2SURP	HGLibA_59789	U2SURP:HGLibA_59789	19.09	-5.5	-5.92	-4.79	-11.42	-10.29	-10.71	-16.21			yes	yes
CHMP3	HGLibA_09485	CHMP3:HGLibA_09485	19.11	-5.24	-5.65	-5.32	-10.89	-10.56	-10.97	-16.21			yes	yes
IARS	HGLibA_29760	IARS:HGLibA_29760	67	-5.85	-6.02	-4.33	-11.87	-10.18	-10.35	-16.2		yes	yes	yes
GFER	HGLibA_18937	GFER:HGLibA_18937	10.72	-5.22	-5.42	-5.55	-10.64	-10.77	-10.97	-16.19		yes	yes	yes
UBE2I	HGLibA_59904	UBE2I:HGLibA_59904	6.98	-5.14	-5.6	-5.42	-10.74	-10.56	-11.02	-16.16		yes	yes	yes
CDAN1	HGLibA_08503	CDAN1:HGLibA_08503	3.22	-5.21	-5.88	-5.06	-11.09	-10.27	-10.94	-16.15		yes	yes	yes
ISCA2	HGLibA_30937	ISCA2:HGLibA_30937	4.22	-4.46	-5.68	-5.99	-10.14	-10.45	-11.67	-16.13		yes		yes
CCT2	HGLibA_08195	CCT2:HGLibA_08195	68.82	-5.13	-5.48	-5.49	-10.61	-10.62	-10.97	-16.1		yes	yes	yes
GUK1	HGLibA_20674	GUK1:HGLibA_20674	26.23	-4.99	-5.67	-5.43	-10.66	-10.42	-11.1	-16.09		yes	yes	yes
TRIP13	HGLibA_58929	TRIP13:HGLibA_58929	23.66	-6	-5.45	-4.63	-11.45	-10.63	-10.08	-16.08		yes	yes
RPL24	HGLibA_49199	RPL24:HGLibA_49199	74.38	-5.01	-6.39	-4.68	-11.4	-9.69	-11.07	-16.08		yes		yes
DNAJC8	HGLibA_13639	DNAJC8:HGLibA_13639	6.4	-5.25	-5.03	-5.79	-10.28	-11.04	-10.82	-16.07				yes
SAP18	HGLibA_50005	SAP18:HGLibA_50005	27.83	-5.32	-5.48	-5.25	-10.8	-10.57	-10.73	-16.05		yes	yes	yes
NDUFS1	HGLibA_38833	NDUFS1:HGLibA_38833	12.25	-5.15	-6.02	-4.88	-11.17	-10.03	-10.9	-16.05				yes
ADO	HGLibA_01006	ADO:HGLibA_01006	12.29	-4.9	-5.74	-5.41	-10.64	-10.31	-11.15	-16.05
CCT4	HGLibA_08200	CCT4:HGLibA_08200	111.19	-4.42	-5.6	-5.99	-10.02	-10.41	-11.59	-16.01		yes	yes	yes
ELP2	HGLibA_14977	ELP2:HGLibA_14977	8.98	-4.99	-6.28	-4.73	-11.27	-9.72	-11.01	-16		yes	yes	yes
SMC6	HGLibA_52947	SMC6:HGLibA_52947	5.83	-5.75	-5.67	-4.57	-11.42	-10.32	-10.24	-15.99		yes	yes	yes
GPN3	HGLibA_19832	GPN3:HGLibA_19832	11.11	-4.95	-5.93	-5.11	-10.88	-10.06	-11.04	-15.99		yes	yes	yes
NASP	HGLibA_38449	NASP:HGLibA_38449	16.07	-5.39	-5.93	-4.65	-11.32	-10.04	-10.58	-15.97				yes
CDIPT	HGLibA_08717	CDIPT:HGLibA_08717	12.7	-5.5	-5.3	-5.16	-10.8	-10.66	-10.46	-15.96		yes		yes
SF3B5	HGLibA_51002	SF3B5:HGLibA_51002	96.95	-5.38	-5.64	-4.9	-11.02	-10.28	-10.54	-15.92		yes	yes
PDZK1	HGLibA_43278	PDZK1:HGLibA_43278	0.34	-5.52	-5.35	-5.05	-10.87	-10.57	-10.4	-15.92
RPL13	HGLibA_49157	RPL13:HGLibA_49157	46.35	-5.23	-4.97	-5.72	-10.2	-10.95	-10.69	-15.92		yes	yes	yes
PRPF4	HGLibA_46020	PRPF4:HGLibA_46020	26.2	-5.13	-5.57	-5.22	-10.7	-10.35	-10.79	-15.92		yes	yes	yes
RPL36	HGLibA_49240	RPL36:HGLibA_49240	134.15	-5.86	-5.65	-4.37	-11.51	-10.23	-10.02	-15.88		yes		yes
HUWE1	HGLibA_29720	HUWE1:HGLibA_29720	15.23	-5.27	-5.9	-4.71	-11.17	-9.98	-10.61	-15.88		yes	yes
PSMG4	HGLibA_46501	PSMG4:HGLibA_46501	1.39	-4.65	-5.93	-5.22	-10.58	-9.87	-11.15	-15.8		yes		yes
SNRPF	HGLibA_53275	SNRPF:HGLibA_53275	27.56	-5.32	-5.3	-5.16	-10.62	-10.48	-10.46	-15.78		yes	yes	yes
SKP1	HGLibA_51582	SKP1:HGLibA_51582	25.73	-4.55	-4.94	-6.28	-9.49	-10.83	-11.22	-15.77				yes
SYMPK	HGLibA_55240	SYMPK:HGLibA_55240	12.45	-4.99	-5.55	-5.21	-10.54	-10.2	-10.76	-15.75		yes	yes	yes
CES1	HGLibA_09217	CES1:HGLibA_09217	0	-5.98	-5.48	-4.25	-11.46	-10.23	-9.73	-15.71
RPL13A	HGLibA_49159	RPL13A:HGLibA_49159	258	-5.39	-5.57	-4.75	-10.96	-10.14	-10.32	-15.71		yes		yes
MRPL10	HGLibA_37179	MRPL10:HGLibA_37179	32.17	-5.18	-5.89	-4.64	-11.07	-9.82	-10.53	-15.71		yes		yes
MED21	HGLibA_36062	MED21:HGLibA_36062	8.64	-4.47	-5.74	-5.49	-10.21	-9.96	-11.23	-15.7		yes		yes
RPS11	HGLibA_49352	RPS11:HGLibA_49352	653.12	-5.48	-5.45	-4.75	-10.93	-10.23	-10.2	-15.68		yes	yes	yes
MRPS14	HGLibA_37327	MRPS14:HGLibA_37327	12.94	-4.17	-6.56	-4.94	-10.73	-9.11	-11.5	-15.67		yes	yes	yes
AHCTF1	HGLibA_01284	AHCTF1:HGLibA_01284	11.17	-4.56	-5.29	-5.76	-9.85	-10.32	-11.05	-15.61		yes		yes
HSPA9	HGLibA_29587	HSPA9:HGLibA_29587	123.4	-5.31	-5.28	-5.01	-10.59	-10.32	-10.29	-15.6		yes	yes	yes
ZNHIT6	HGLibA_64221	ZNHIT6:HGLibA_64221	3.91	-4.71	-5.71	-5.15	-10.42	-9.86	-10.86	-15.57		yes	yes	yes
ATP6V0C	HGLibA_03714	ATP6V0C:HGLibA_03714	34.72	-5.68	-5.57	-4.31	-11.25	-9.99	-9.88	-15.56		yes	yes	yes
TRAPPC4	HGLibA_58612	TRAPPC4:HGLibA_58612	4.35	-5.05	-5.35	-5.12	-10.4	-10.17	-10.47	-15.52		yes	yes	yes
TOMM22	HGLibA_58250	TOMM22:HGLibA_58250	41.73	-5.02	-5.64	-4.83	-10.66	-9.85	-10.47	-15.49		yes		yes
COX15	HGLibA_10812	COX15:HGLibA_10812	13.41	-5.03	-5.33	-5.11	-10.36	-10.14	-10.44	-15.47		yes	yes	yes
QARS	HGLibA_47006	QARS:HGLibA_47006	34.67	-5.74	-5.23	-4.49	-10.97	-10.23	-9.72	-15.46		yes	yes	yes
NKX2-8	HGLibA_39334	NKX2-8:HGLibA_39334	0	-5.32	-5.38	-4.75	-10.7	-10.07	-10.13	-15.45
RPL14	HGLibA_49163	RPL14:HGLibA_49163	150.77	-5.36	-5.45	-4.63	-10.81	-9.99	-10.08	-15.44		yes		yes
DDX39B	HGLibA_12698	DDX39B:HGLibA_12698	36.44	-5.05	-5.35	-5.04	-10.4	-10.09	-10.39	-15.44		yes	yes	yes
SMC5	HGLibA_52943	SMC5:HGLibA_52943	10.71	-5.25	-5.59	-4.59	-10.84	-9.84	-10.18	-15.43		yes	yes	yes
EIF1	HGLibA_14705	EIF1:HGLibA_14705	172.95	-4.73	-5.72	-4.98	-10.45	-9.71	-10.7	-15.43		yes	yes	yes
WDR43	HGLibA_61380	WDR43:HGLibA_61380	32.83	-4.97	-5.31	-5.12	-10.28	-10.09	-10.43	-15.4		yes	yes	yes
INCENP	HGLibA_30565	INCENP:HGLibA_30565	17.19	-4.75	-5.71	-4.91	-10.46	-9.66	-10.62	-15.37		yes	yes	yes
DNTTIP2	HGLibA_13723	DNTTIP2:HGLibA_13723	6.91	-5.51	-5.73	-4.12	-11.24	-9.63	-9.85	-15.36		yes	yes	yes
NAA20	HGLibA_38269	NAA20:HGLibA_38269	19.8	-4.33	-5.38	-5.64	-9.71	-9.97	-11.02	-15.35			yes	yes
ARMC7	HGLibA_03029	ARMC7:HGLibA_03029	8.31	-5.25	-5.27	-4.82	-10.52	-10.07	-10.09	-15.34		yes	yes	yes
RPF2	HGLibA_49119	RPF2:HGLibA_49119	18.87	-4.93	-5.66	-4.75	-10.59	-9.68	-10.41	-15.34			yes	yes
RPS26	HGLibA_49408	RPS26:HGLibA_49408	15.53	-5.48	-5.28	-4.54	-10.76	-10.02	-9.82	-15.3				yes
NHLRC2	HGLibA_39186	NHLRC2:HGLibA_39186	4.53	-4.64	-5.78	-4.88	-10.42	-9.52	-10.66	-15.3			yes	yes
CSTF1	HGLibA_11484	CSTF1:HGLibA_11484	9.05	-5.03	-5.49	-4.77	-10.52	-9.8	-10.26	-15.29		yes	yes	yes
OSGEP	HGLibA_41969	OSGEP:HGLibA_41969	3.24	-5.25	-5.15	-4.87	-10.4	-10.12	-10.02	-15.27		yes	yes	yes
MRPL45	HGLibA_37281	MRPL45:HGLibA_37281	35.53	-5.16	-4.61	-5.49	-9.77	-10.65	-10.1	-15.26		yes	yes	yes
PRPF8	HGLibA_46035	PRPF8:HGLibA_46035	23.8	-5.32	-5.71	-4.21	-11.03	-9.53	-9.92	-15.24		yes	yes	yes
CDC7	HGLibA_08595	CDC7:HGLibA_08595	8.9	-4.77	-6.09	-4.38	-10.86	-9.15	-10.47	-15.24	yes			yes
TSEN54	HGLibA_59127	TSEN54:HGLibA_59127	12.32	-4.32	-5.36	-5.56	-9.68	-9.88	-10.92	-15.24		yes	yes	yes
HDAC5	HGLibA_21016	HDAC5:HGLibA_21016	12.3	-5.34	-5.55	-4.32	-10.89	-9.66	-9.87	-15.21
RAB17	HGLibA_47107	RAB17:HGLibA_47107	0	-5.5	-5.5	-4.2	-11	-9.7	-9.7	-15.2
DDX27	HGLibA_12687	DDX27:HGLibA_12687	13.93	-5.01	-5.31	-4.88	-10.32	-9.89	-10.19	-15.2		yes	yes	yes
BAIAP2	HGLibA_04121	BAIAP2:HGLibA_04121	4.14	-5.72	-5.61	-3.85	-11.33	-9.57	-9.46	-15.18
RPS14	HGLibA_49363	RPS14:HGLibA_49363	130.9	-5.34	-5.23	-4.6	-10.57	-9.94	-9.83	-15.17		yes		yes
HSPA5	HGLibA_29578	HSPA5:HGLibA_29578	189.45	-5.15	-5.36	-4.65	-10.51	-9.8	-10.01	-15.16		yes	yes	yes
STRADA	HGLibA_54860	STRADA:HGLibA_54860	17.04	-5.41	-6.17	-3.57	-11.58	-8.98	-9.74	-15.15	yes
SNRPF	HGLibA_53276	SNRPF:HGLibA_53276	27.56	-5.29	-4.82	-5.04	-10.11	-10.33	-9.86	-15.15		yes	yes	yes
RPS20	HGLibA_49392	RPS20:HGLibA_49392	162.57	-4.34	-6.36	-4.44	-10.7	-8.78	-10.8	-15.14				yes
ALDOA	HGLibA_01591	ALDOA:HGLibA_01591	91.49	-4.28	-5	-5.86	-9.28	-10.14	-10.86	-15.14		yes	yes	yes
TBCD	HGLibA_55877	TBCD:HGLibA_55877	26.91	-5.07	-5.97	-4.1	-11.04	-9.17	-10.07	-15.14		yes	yes	yes
FCF1	HGLibA_17176	FCF1:HGLibA_17176	12.52	-5.21	-5.9	-4.02	-11.11	-9.23	-9.92	-15.13			yes	yes
PDZK1IP1	HGLibA_43283	PDZK1IP1:HGLibA_43283	0	-4.94	-5.79	-4.39	-10.73	-9.33	-10.18	-15.12
HAND2	HGLibA_20828	HAND2:HGLibA_20828	78.01	-4.31	-6.31	-4.5	-10.62	-8.81	-10.81	-15.12				yes
TBC1D3F	HGLibA_55836	TBC1D3F:HGLibA_55836	1.23	-5.28	-5.28	-4.54	-10.56	-9.82	-9.82	-15.1		yes
RAB6C	HGLibA_47264	RAB6C:HGLibA_47264	1.16	-4.89	-5.41	-4.8	-10.3	-9.69	-10.21	-15.1		yes
RFC3	HGLibA_48196	RFC3:HGLibA_48196	24.04	-4.86	-5.53	-4.71	-10.39	-9.57	-10.24	-15.1		yes	yes	yes
NELFB	HGLibA_38961	NELFB:HGLibA_38961	37.21	-5.28	-5.69	-4.12	-10.97	-9.4	-9.81	-15.09		yes	yes	yes
RBX1	HGLibA_47948	RBX1:HGLibA_47948	17.7	-4.59	-6.05	-4.45	-10.64	-9.04	-10.5	-15.09		yes		yes
KTI12	HGLibA_33156	KTI12:HGLibA_33156	2.05	-4.61	-5.98	-4.49	-10.59	-9.1	-10.47	-15.08		yes	yes
PPP4C	HGLibA_45487	PPP4C:HGLibA_45487	24.53	-5.1	-5.69	-4.29	-10.79	-9.39	-9.98	-15.08		yes	yes	yes
USP33	HGLibA_60626	USP33:HGLibA_60626	6.74	-4.68	-5.42	-4.97	-10.1	-9.65	-10.39	-15.07
FXN	HGLibA_18215	FXN:HGLibA_18215	7.31	-5.03	-5.09	-4.94	-10.12	-9.97	-10.03	-15.06				yes
NSL1	HGLibA_40048	NSL1:HGLibA_40048	14.56	-4.38	-5.14	-5.54	-9.52	-9.92	-10.68	-15.06		yes	yes	yes
ARL17A	HGLibA_02950	ARL17A:HGLibA_02950	1.38	-4.72	-5.52	-4.81	-10.24	-9.53	-10.33	-15.05
TUBA1B	HGLibA_59534	TUBA1B:HGLibA_59534	347.58	-4.75	-5.57	-4.72	-10.32	-9.47	-10.29	-15.04		yes		yes
IK	HGLibA_30198	IK:HGLibA_30198	22.36	-5.19	-5.47	-4.37	-10.66	-9.56	-9.84	-15.03				yes
ELP6	HGLibA_14990	ELP6:HGLibA_14990	10.27	-5.34	-4.93	-4.76	-10.27	-10.1	-9.69	-15.03		yes	yes	yes
BRD2	HGLibA_04772	BRD2:HGLibA_04772	16.04	-5.31	-5.21	-4.51	-10.52	-9.82	-9.72	-15.03	yes		yes
SMC2	HGLibA_52936	SMC2:HGLibA_52936	21.59	-5.29	-5.41	-4.33	-10.7	-9.62	-9.74	-15.03		yes	yes	yes
UTP20	HGLibA_60734	UTP20:HGLibA_60734	11.21	-5.07	-5.07	-4.88	-10.14	-9.95	-9.95	-15.02		yes	yes	yes
DBR1	HGLibA_12403	DBR1:HGLibA_12403	8.7	-5.05	-5.05	-4.92	-10.1	-9.97	-9.97	-15.02		yes	yes	yes
PRPF40A	HGLibA_46023	PRPF40A:HGLibA_46023	22.37	-5.08	-5.74	-4.18	-10.82	-9.26	-9.92	-15			yes	yes
POLR3K	HGLibA_44923	POLR3K:HGLibA_44923	15.46	-4.95	-5.16	-4.88	-10.11	-9.83	-10.04	-14.99		yes	yes	yes
NUDC	HGLibA_40207	NUDC:HGLibA_40207	26.37	-5.38	-5.58	-4.01	-10.96	-9.39	-9.59	-14.97		yes	yes	yes
HNF4G	HGLibA_21783	HNF4G:HGLibA_21783	1.16	-4.79	-5.31	-4.87	-10.1	-9.66	-10.18	-14.97
MAX	HGLibA_35735	MAX:HGLibA_35735	7.27	-4.98	-5.35	-4.62	-10.33	-9.6	-9.97	-14.95				yes
KPNB1	HGLibA_32662	KPNB1:HGLibA_32662	86.41	-4.48	-5.33	-5.14	-9.81	-9.62	-10.47	-14.95		yes	yes	yes
TPX2	HGLibA_58507	TPX2:HGLibA_58507	55.75	-5.07	-5.2	-4.67	-10.27	-9.74	-9.87	-14.94		yes	yes	yes
ANGPT4	HGLibA_01906	ANGPT4:HGLibA_01906	0	-5.25	-5.46	-4.22	-10.71	-9.47	-9.68	-14.93
C17orf96	HGLibA_05595	C17orf96:HGLibA_05595	5.1	-4.83	-6.21	-3.89	-11.04	-8.72	-10.1	-14.93
C17orf105	HGLibA_05524	C17orf105:HGLibA_05524	0.01	-5.62	-5.75	-3.55	-11.37	-9.17	-9.3	-14.92
RSL1D1	HGLibA_49605	RSL1D1:HGLibA_49605	40.21	-4.94	-5.07	-4.91	-10.01	-9.85	-9.98	-14.92			yes	yes
GTF3C1	HGLibA_20581	GTF3C1:HGLibA_20581	15.06	-5.09	-4.91	-4.92	-10	-10.01	-9.83	-14.92		yes	yes	yes
POLR2F	HGLibA_44868	POLR2F:HGLibA_44868	6.46	-4.71	-4.88	-5.32	-9.59	-10.03	-10.2	-14.91		yes		yes
CDC42	HGLibA_08554	CDC42:HGLibA_08554	25.01	-4.58	-4.86	-5.47	-9.44	-10.05	-10.33	-14.91				yes
EIF3I	HGLibA_14790	EIF3I:HGLibA_14790	85.36	-5.19	-4.71	-5	-9.9	-10.19	-9.71	-14.9		yes	yes	yes
HARS	HGLibA_20856	HARS:HGLibA_20856	12.6	-4.85	-5.94	-4.11	-10.79	-8.96	-10.05	-14.9		yes	yes	yes
SRSF1	HGLibA_54349	SRSF1:HGLibA_54349	149.05	-4.68	-4.87	-5.34	-9.55	-10.02	-10.21	-14.89		yes	yes	yes
CCT2	HGLibA_08196	CCT2:HGLibA_08196	68.82	-5.27	-4.53	-5.08	-9.8	-10.35	-9.61	-14.88		yes	yes	yes
TCF24	HGLibA_56067	TCF24:HGLibA_56067	0	-4.57	-5.1	-5.21	-9.67	-9.78	-10.31	-14.88
SKIV2L2	HGLibA_51577	SKIV2L2:HGLibA_51577	13.28	-4.52	-4.76	-5.55	-9.28	-10.07	-10.31	-14.83		yes	yes	yes
MKI67IP	HGLibA_36615	MKI67IP:HGLibA_36615	31.92	-4.69	-5.45	-4.68	-10.14	-9.37	-10.13	-14.82				yes
WDR26	HGLibA_61344	WDR26:HGLibA_61344	19.23	-4.93	-4.8	-5.08	-9.73	-10.01	-9.88	-14.81				yes
SNRPD1	HGLibA_53265	SNRPD1:HGLibA_53265	59.9	-4.16	-5.42	-5.23	-9.58	-9.39	-10.65	-14.81		yes		yes
CPSF3	HGLibA_11001	CPSF3:HGLibA_11001	21.65	-4.6	-5.1	-5.1	-9.7	-9.7	-10.2	-14.8		yes	yes	yes
SF1	HGLibA_50977	SF1:HGLibA_50977	45.75	-5.3	-5.53	-3.96	-10.83	-9.26	-9.49	-14.79		yes	yes	yes
MCM5	HGLibA_35904	MCM5:HGLibA_35904	22.98	-4.72	-5.04	-5.03	-9.76	-9.75	-10.07	-14.79		yes	yes	yes
POLR2D	HGLibA_44861	POLR2D:HGLibA_44861	27.02	-4.35	-5.97	-4.46	-10.32	-8.81	-10.43	-14.78		yes	yes	yes
MRPL38	HGLibA_37258	MRPL38:HGLibA_37258	27.25	-3.97	-5.92	-4.89	-9.89	-8.86	-10.81	-14.78		yes	yes	yes
CBWD2	HGLibA_07434	CBWD2:HGLibA_07434	1.54	-4.58	-5.71	-4.48	-10.29	-9.06	-10.19	-14.77
BCLAF1	HGLibA_04353	BCLAF1:HGLibA_04353	28.74	-5.35	-5.29	-4.12	-10.64	-9.47	-9.41	-14.76				yes
RFC4	HGLibA_48198	RFC4:HGLibA_48198	13.24	-4.74	-5.24	-4.78	-9.98	-9.52	-10.02	-14.76		yes	yes	yes
SFPQ	HGLibA_51017	SFPQ:HGLibA_51017	41.72	-4.57	-5.67	-4.52	-10.24	-9.09	-10.19	-14.76		yes	yes	yes
ERCC3	HGLibA_15437	ERCC3:HGLibA_15437	9.74	-4.45	-5.3	-5.01	-9.75	-9.46	-10.31	-14.76		yes	yes	yes
VRK1	HGLibA_61113	VRK1:HGLibA_61113	8.03	-4.75	-5.64	-4.36	-10.39	-9.11	-10	-14.75	yes		yes
UQCRB	HGLibA_60398	UQCRB:HGLibA_60398	10.98	-4.47	-5.1	-5.16	-9.57	-9.63	-10.26	-14.73		yes	yes	yes
PDK1	HGLibA_43184	PDK1:HGLibA_43184	0.63	-4.59	-5.65	-4.48	-10.24	-9.07	-10.13	-14.72	yes
LGALS16	HGLibA_33646	LGALS16:HGLibA_33646	0	-4.87	-5.3	-4.55	-10.17	-9.42	-9.85	-14.72
RPL13	HGLibA_49155	RPL13:HGLibA_49155	46.35	-4.59	-5.04	-5.09	-9.63	-9.68	-10.13	-14.72		yes	yes	yes
PSMA3	HGLibA_46364	PSMA3:HGLibA_46364	32.37	-4.68	-5.11	-4.92	-9.79	-9.6	-10.03	-14.71		yes	yes	yes
SMU1	HGLibA_53127	SMU1:HGLibA_53127	17.34	-4.87	-6.09	-3.74	-10.96	-8.61	-9.83	-14.7		yes		yes
IPO7	HGLibA_30760	IPO7:HGLibA_30760	35.11	-5.03	-4.63	-5.03	-9.66	-10.06	-9.66	-14.69		yes	yes	yes
ANAPC4	HGLibA_01882	ANAPC4:HGLibA_01882	3.18	-4.79	-4.8	-5.1	-9.59	-9.89	-9.9	-14.69		yes	yes	yes
FAM195B	HGLibA_16379	FAM195B:HGLibA_16379	32.98	-4.77	-4.95	-4.95	-9.72	-9.72	-9.9	-14.67
TNRC6C	HGLibA_58207	TNRC6C:HGLibA_58207	6.2	-5.44	-5.59	-3.63	-11.03	-9.07	-9.22	-14.66
UBL5	HGLibA_59998	UBL5:HGLibA_59998	46.74	-5	-5.16	-4.5	-10.16	-9.5	-9.66	-14.66		yes	yes	yes
CHORDC1	HGLibA_09514	CHORDC1:HGLibA_09514	7.65	-5.23	-5.41	-4.01	-10.64	-9.24	-9.42	-14.65		yes		yes
TCEB2	HGLibA_56026	TCEB2:HGLibA_56026	92.6	-4.64	-5	-5	-9.64	-9.64	-10	-14.64				yes
SNRNP35	HGLibA_53237	SNRNP35:HGLibA_53237	2.7	-4.72	-5	-4.92	-9.72	-9.64	-9.92	-14.64		yes	yes	yes
VPRBP	HGLibA_61007	VPRBP:HGLibA_61007	10.29	-4.95	-5.49	-4.19	-10.44	-9.14	-9.68	-14.63			yes
GNL3	HGLibA_19551	GNL3:HGLibA_19551	50.45	-4.55	-5.12	-4.96	-9.67	-9.51	-10.08	-14.63		yes	yes	yes
PFDN2	HGLibA_43428	PFDN2:HGLibA_43428	118.87	-5.02	-5.22	-4.37	-10.24	-9.39	-9.59	-14.61		yes	yes	yes
CDC20	HGLibA_08518	CDC20:HGLibA_08518	27.18	-4.81	-5.08	-4.72	-9.89	-9.53	-9.8	-14.61		yes	yes	yes
CDS2	HGLibA_08883	CDS2:HGLibA_08883	5.1	-4.06	-6.32	-4.23	-10.38	-8.29	-10.55	-14.61
ABCE1	HGLibA_00204	ABCE1:HGLibA_00204	42.25	-4.82	-5.08	-4.7	-9.9	-9.52	-9.78	-14.6		yes		yes
HSP90B1	HGLibA_29543	HSP90B1:HGLibA_29543	208.57	-4.83	-5	-4.77	-9.83	-9.6	-9.77	-14.6				yes
CSNK2B	HGLibA_11410	CSNK2B:HGLibA_11410	17.3	-5.21	-5.27	-4.11	-10.48	-9.32	-9.38	-14.59		yes	yes	yes
ENPP4	HGLibA_15175	ENPP4:HGLibA_15175	0.91	-4.56	-5.33	-4.69	-9.89	-9.25	-10.02	-14.58
HECTD1	HGLibA_21094	HECTD1:HGLibA_21094	11.99	-5.24	-4.76	-4.58	-10	-9.82	-9.34	-14.58		yes	yes
MED6	HGLibA_36098	MED6:HGLibA_36098	7.4	-5.43	-4.67	-4.47	-10.1	-9.9	-9.14	-14.57			yes	yes
SF1	HGLibA_50975	SF1:HGLibA_50975	45.75	-4.92	-5.26	-4.39	-10.18	-9.31	-9.65	-14.57		yes	yes	yes
NUP155	HGLibA_40315	NUP155:HGLibA_40315	11.48	-4.05	-5.56	-4.96	-9.61	-9.01	-10.52	-14.57		yes	yes	yes
PXT1	HGLibA_46956	PXT1:HGLibA_46956	0	-4.83	-5.15	-4.58	-9.98	-9.41	-9.73	-14.56
FAM134C	HGLibA_16128	FAM134C:HGLibA_16128	11.55	-5.1	-4.93	-4.53	-10.03	-9.63	-9.46	-14.56
RPL12	HGLibA_49152	RPL12:HGLibA_49152	133.96	-4.6	-5.32	-4.64	-9.92	-9.24	-9.96	-14.56		yes	yes	yes
TICRR	HGLibA_56738	TICRR:HGLibA_56738	4.61	-4.83	-5.04	-4.67	-9.87	-9.5	-9.71	-14.54		yes	yes	yes
LONP1	HGLibA_34302	LONP1:HGLibA_34302	24.65	-4.4	-5.49	-4.65	-9.89	-9.05	-10.14	-14.54			yes	yes
BRF1	HGLibA_04797	BRF1:HGLibA_04797	1.22	-5.1	-5.01	-4.43	-10.11	-9.53	-9.44	-14.54		yes	yes	yes
PPIL4	HGLibA_45235	PPIL4:HGLibA_45235	10.46	-5.03	-4.72	-4.79	-9.75	-9.82	-9.51	-14.54			yes	yes
TMX2	HGLibA_57980	TMX2:HGLibA_57980	41.19	-5.68	-5.04	-3.81	-10.72	-9.49	-8.85	-14.53		yes		yes
CBWD3	HGLibA_07435	CBWD3:HGLibA_07435	1.54	-4.52	-5.7	-4.31	-10.22	-8.83	-10.01	-14.53		yes
TTC27	HGLibA_59382	TTC27:HGLibA_59382	8.38	-4.84	-4.84	-4.84	-9.68	-9.68	-9.68	-14.52		yes	yes	yes
C3orf17	HGLibA_06212	C3orf17:HGLibA_06212	6.06	-4.49	-5.51	-4.52	-10	-9.01	-10.03	-14.52		yes	yes	yes
GOLGA6L4	HGLibA_19625	GOLGA6L4:HGLibA_19625	0.21	-5.32	-5.12	-4.07	-10.44	-9.39	-9.19	-14.51
MRPL37	HGLibA_37254	MRPL37:HGLibA_37254	16.32	-4.62	-5.2	-4.69	-9.82	-9.31	-9.89	-14.51		yes	yes	yes
DAXX	HGLibA_12348	DAXX:HGLibA_12348	10.17	-4.48	-5.19	-4.84	-9.67	-9.32	-10.03	-14.51		yes		yes
RAD51D	HGLibA_47381	RAD51D:HGLibA_47381	1.96	-5	-5.67	-3.83	-10.67	-8.83	-9.5	-14.5		yes	yes	yes
KIAA1429	HGLibA_32038	KIAA1429:HGLibA_32038	8.49	-4.95	-5.14	-4.39	-10.09	-9.34	-9.53	-14.48		yes	yes	yes
MYCN	HGLibA_37966	MYCN:HGLibA_37966	663.06	-4.39	-5.47	-4.62	-9.86	-9.01	-10.09	-14.48
PYROXD1	HGLibA_46992	PYROXD1:HGLibA_46992	1.28	-4.85	-5.11	-4.5	-9.96	-9.35	-9.61	-14.46		yes		yes
BRPF1	HGLibA_04840	BRPF1:HGLibA_04840	6.35	-4.82	-4.82	-4.82	-9.64	-9.64	-9.64	-14.46		yes		yes
ASXL3	HGLibA_03394	ASXL3:HGLibA_03394	0.33	-4.92	-5.6	-3.94	-10.52	-8.86	-9.54	-14.46
AARS	HGLibA_00067	AARS:HGLibA_00067	61.06	-4.1	-4.93	-5.42	-9.03	-9.52	-10.35	-14.45		yes	yes	yes
LOC440243	HGLibA_34229	LOC440243:HGLibA_34229	0	-4.39	-4.93	-5.12	-9.32	-9.51	-10.05	-14.44
NUDT4	HGLibA_40268	NUDT4:HGLibA_40268	6.27	-5.27	-5.15	-4.02	-10.42	-9.29	-9.17	-14.44		yes
EXOSC6	HGLibA_15788	EXOSC6:HGLibA_15788	12.41	-4.33	-5.05	-5.06	-9.38	-9.39	-10.11	-14.44		yes	yes
SNRPD3	HGLibA_53270	SNRPD3:HGLibA_53270	42.64	-4.05	-4.98	-5.4	-9.03	-9.45	-10.38	-14.43		yes	yes	yes
TBP	HGLibA_55910	TBP:HGLibA_55910	9.76	-4.71	-5.4	-4.32	-10.11	-9.03	-9.72	-14.43			yes
TRAPPC11	HGLibA_58591	TRAPPC11:HGLibA_58591	7.77	-4.69	-4.87	-4.87	-9.56	-9.56	-9.74	-14.43		yes	yes	yes
FARSA	HGLibA_16882	FARSA:HGLibA_16882	39.19	-4.31	-5.16	-4.96	-9.47	-9.27	-10.12	-14.43		yes	yes	yes
ASIP	HGLibA_03315	ASIP:HGLibA_03315	0	-5.22	-4.53	-4.67	-9.75	-9.89	-9.2	-14.42
NIP7	HGLibA_39235	NIP7:HGLibA_39235	30.6	-4.86	-4.75	-4.81	-9.61	-9.67	-9.56	-14.42		yes	yes	yes
NAE1	HGLibA_38344	NAE1:HGLibA_38344	28.81	-4.51	-5.05	-4.86	-9.56	-9.37	-9.91	-14.42		yes	yes	yes
SFSWAP	HGLibA_51037	SFSWAP:HGLibA_51037	5.6	-4.06	-4.91	-5.45	-8.97	-9.51	-10.36	-14.42			yes	yes
FEM1B	HGLibA_17275	FEM1B:HGLibA_17275	10.41	-4.34	-5.82	-4.25	-10.16	-8.59	-10.07	-14.41
SARS2	HGLibA_50039	SARS2:HGLibA_50039	9.4	-4.26	-5.54	-4.61	-9.8	-8.87	-10.15	-14.41		yes	yes	yes
SS18L2	HGLibA_54397	SS18L2:HGLibA_54397	11.48	-4.56	-4.92	-4.92	-9.48	-9.48	-9.84	-14.4		yes	yes
CBWD1	HGLibA_07431	CBWD1:HGLibA_07431	1.54	-4.66	-5.72	-4.02	-10.38	-8.68	-9.74	-14.4
NUDT17	HGLibA_40245	NUDT17:HGLibA_40245	1.92	-4.92	-5	-4.46	-9.92	-9.38	-9.46	-14.38
XAB2	HGLibA_61748	XAB2:HGLibA_61748	12.24	-4.46	-5.05	-4.87	-9.51	-9.33	-9.92	-14.38		yes	yes	yes
FAM96B	HGLibA_16807	FAM96B:HGLibA_16807	67.64	-4.42	-5.18	-4.78	-9.6	-9.2	-9.96	-14.38		yes	yes	yes
NPB	HGLibA_39696	NPB:HGLibA_39696	6.53	-5.44	-4.64	-4.27	-10.08	-9.71	-8.91	-14.35
RPL7	HGLibA_49280	RPL7:HGLibA_49280	88.96	-4.56	-5.42	-4.36	-9.98	-8.92	-9.78	-14.34		yes	yes	yes
HEXIM1	HGLibA_21211	HEXIM1:HGLibA_21211	18.9	-4.85	-4.93	-4.55	-9.78	-9.4	-9.48	-14.33		yes
RPL34	HGLibA_49231	RPL34:HGLibA_49231	88.45	-4.72	-5.5	-4.11	-10.22	-8.83	-9.61	-14.33		yes		yes
DDX55	HGLibA_12747	DDX55:HGLibA_12747	8.39	-4.31	-5.73	-4.29	-10.04	-8.6	-10.02	-14.33			yes	yes
BARD1	HGLibA_04155	BARD1:HGLibA_04155	3.37	-4.88	-4.73	-4.71	-9.61	-9.59	-9.44	-14.32			yes	yes
RIOK2	HGLibA_48597	RIOK2:HGLibA_48597	5.35	-4.35	-5.27	-4.7	-9.62	-9.05	-9.97	-14.32	yes	yes	yes	yes
HNRNPU	HGLibA_21847	HNRNPU:HGLibA_21847	90.03	-4.8	-4.78	-4.73	-9.58	-9.53	-9.51	-14.31		yes	yes	yes
DGKK	HGLibA_13078	DGKK:HGLibA_13078	0	-4.19	-5.2	-4.92	-9.39	-9.11	-10.12	-14.31
SLC25A19	HGLibA_51951	SLC25A19:HGLibA_51951	6.66	-5.1	-4.91	-4.3	-10.01	-9.4	-9.21	-14.31				yes
MAN1B1	HGLibA_35352	MAN1B1:HGLibA_35352	8.87	-5.24	-5.24	-3.81	-10.48	-9.05	-9.05	-14.29
SIKE1	HGLibA_51457	SIKE1:HGLibA_51457	9.18	-4.88	-5.29	-4.11	-10.17	-8.99	-9.4	-14.28
MED17	HGLibA_36050	MED17:HGLibA_36050	4.15	-4.65	-5.34	-4.29	-9.99	-8.94	-9.63	-14.28		yes	yes	yes
YY1	HGLibA_62046	YY1:HGLibA_62046	19.71	-4.53	-4.87	-4.88	-9.4	-9.41	-9.75	-14.28		yes	yes	yes
PSMC5	HGLibA_46429	PSMC5:HGLibA_46429	62.02	-5.2	-5.61	-3.46	-10.81	-8.66	-9.07	-14.27		yes	yes	yes
ARL14EP	HGLibA_02939	ARL14EP:HGLibA_02939	2.49	-5.19	-5.39	-3.69	-10.58	-8.88	-9.08	-14.27
RPL30	HGLibA_49221	RPL30:HGLibA_49221	122.44	-4.15	-4.41	-5.7	-8.56	-9.85	-10.11	-14.26		yes		yes
SF3B4	HGLibA_50999	SF3B4:HGLibA_50999	69.21	-4.75	-4.75	-4.75	-9.5	-9.5	-9.5	-14.25		yes	yes
VEZT	HGLibA_60917	VEZT:HGLibA_60917	10.89	-4.47	-4.88	-4.88	-9.35	-9.35	-9.76	-14.23		yes		yes
ATXN1L	HGLibA_03834	ATXN1L:HGLibA_03834	15.77	-4.28	-5.73	-4.22	-10.01	-8.5	-9.95	-14.23
BIRC5	HGLibA_04522	BIRC5:HGLibA_04522	53.16	-4.49	-5.35	-4.38	-9.84	-8.87	-9.73	-14.22		yes	yes	yes
ATXN2	HGLibA_03836	ATXN2:HGLibA_03836	3.28	-4.2	-5.38	-4.64	-9.58	-8.84	-10.02	-14.22
RPL5	HGLibA_49274	RPL5:HGLibA_49274	146.83	-4.64	-4.88	-4.69	-9.52	-9.33	-9.57	-14.21		yes		yes
FAM21A	HGLibA_16504	FAM21A:HGLibA_16504	6.64	-4.38	-5.17	-4.66	-9.55	-9.04	-9.83	-14.21
CABIN1	HGLibA_06838	CABIN1:HGLibA_06838	9.04	-4.72	-5.07	-4.42	-9.79	-9.14	-9.49	-14.21				yes
TCP1	HGLibA_56117	TCP1:HGLibA_56117	83.2	-4.5	-5.54	-4.17	-10.04	-8.67	-9.71	-14.21		yes	yes	yes
C1orf109	HGLibA_05742	C1orf109:HGLibA_05742	2.73	-4.86	-5.12	-4.22	-9.98	-9.08	-9.34	-14.2		yes	yes	yes
TBCD	HGLibA_55879	TBCD:HGLibA_55879	26.91	-4.64	-4.87	-4.68	-9.51	-9.32	-9.55	-14.19		yes	yes	yes
FOXRED1	HGLibA_17951	FOXRED1:HGLibA_17951	5.02	-4.01	-5.04	-5.13	-9.05	-9.14	-10.17	-14.18		yes
FBL	HGLibA_16937	FBL:HGLibA_16937	86.78	-5.09	-5.41	-3.67	-10.5	-8.76	-9.08	-14.17			yes	yes
CBWD6	HGLibA_07443	CBWD6:HGLibA_07443	1.54	-4.71	-5.04	-4.42	-9.75	-9.13	-9.46	-14.17		yes
SNRPG	HGLibA_53279	SNRPG:HGLibA_53279	9.42	-4.6	-4.99	-4.58	-9.59	-9.18	-9.57	-14.17				yes
DR1	HGLibA_13941	DR1:HGLibA_13941	5.14	-4.56	-5.45	-4.16	-10.01	-8.72	-9.61	-14.17			yes	yes
NAF1	HGLibA_38348	NAF1:HGLibA_38348	4.52	-4.21	-5.03	-4.92	-9.24	-9.13	-9.95	-14.16		yes	yes	yes
PSMB7	HGLibA_46405	PSMB7:HGLibA_46405	106.06	-3.91	-4.95	-5.27	-8.86	-9.18	-10.22	-14.13		yes	yes	yes
SETD1A	HGLibA_50926	SETD1A:HGLibA_50926	9.72	-4.04	-5.56	-4.51	-9.6	-8.55	-10.07	-14.11		yes	yes	yes
ZNHIT6	HGLibA_64220	ZNHIT6:HGLibA_64220	3.91	-4.22	-5.24	-4.64	-9.46	-8.86	-9.88	-14.1		yes	yes	yes
TTC27	HGLibA_59380	TTC27:HGLibA_59380	8.38	-4.81	-4.81	-4.48	-9.62	-9.29	-9.29	-14.1		yes	yes	yes
AIFM1	HGLibA_01338	AIFM1:HGLibA_01338	17.13	-4.67	-5.04	-4.38	-9.71	-9.05	-9.42	-14.09		yes	yes	yes
CYCS	HGLibA_12029	CYCS:HGLibA_12029	40.11	-4.5	-4.37	-5.21	-8.87	-9.71	-9.58	-14.08		yes		yes
RPS18	HGLibA_49380	RPS18:HGLibA_49380	229.65	-4.42	-4.97	-4.69	-9.39	-9.11	-9.66	-14.08		yes	yes	yes
EIF2B3	HGLibA_14741	EIF2B3:HGLibA_14741	7.33	-4.6	-5.23	-4.25	-9.83	-8.85	-9.48	-14.08		yes	yes	yes
ABT1	HGLibA_00332	ABT1:HGLibA_00332	13.67	-4.41	-5.16	-4.5	-9.57	-8.91	-9.66	-14.07		yes	yes	yes
TAC4	HGLibA_55445	TAC4:HGLibA_55445	0	-5.04	-4.78	-4.24	-9.82	-9.28	-9.02	-14.06
SEMA3A	HGLibA_50607	SEMA3A:HGLibA_50607	1.6	-4.32	-5.14	-4.6	-9.46	-8.92	-9.74	-14.06
SGTA	HGLibA_51155	SGTA:HGLibA_51155	27.19	-4.47	-5.25	-4.34	-9.72	-8.81	-9.59	-14.06
ALG14	HGLibA_01619	ALG14:HGLibA_01619	0.6	-4.18	-5.03	-4.84	-9.21	-9.02	-9.87	-14.05		yes	yes	yes
NDUFAF7	HGLibA_38787	NDUFAF7:HGLibA_38787	4.49	-4.08	-5.15	-4.81	-9.23	-8.89	-9.96	-14.04		yes		yes
RPP21	HGLibA_49313	RPP21:HGLibA_49313	4.23	-3.94	-4.88	-5.21	-8.82	-9.15	-10.09	-14.03		yes	yes	yes
THAP1	HGLibA_56573	THAP1:HGLibA_56573	4.51	-4.96	-5.29	-3.78	-10.25	-8.74	-9.07	-14.03		yes	yes	yes
PPP1R2	HGLibA_45362	PPP1R2:HGLibA_45362	5.9	-4.46	-4.67	-4.9	-9.13	-9.36	-9.57	-14.03		yes		yes
ALG11	HGLibA_01610	ALG11:HGLibA_01610	4.57	-4.7	-5.02	-4.31	-9.72	-9.01	-9.33	-14.03		yes	yes	yes
PAICS	HGLibA_42313	PAICS:HGLibA_42313	125.68	-4.62	-4.7	-4.7	-9.32	-9.32	-9.4	-14.02		yes		yes
CEP97	HGLibA_09183	CEP97:HGLibA_09183	2.57	-4.24	-5.17	-4.6	-9.41	-8.84	-9.77	-14.01			yes	yes
RNF103-CHMP3	HGLibA_48747	RNF103-CHMP3:HGLibA_48747	19.11	-4.07	-5.54	-4.4	-9.61	-8.47	-9.94	-14.01
RBBP4	HGLibA_47715	RBBP4:HGLibA_47715	13.57	-4.02	-5.4	-4.59	-9.42	-8.61	-9.99	-14.01			yes	yes
TRIP13	HGLibA_58930	TRIP13:HGLibA_58930	23.66	-4.38	-5.16	-4.46	-9.54	-8.84	-9.62	-14		yes	yes
TPT1	HGLibA_58499	TPT1:HGLibA_58499	75.72	-4.28	-5.67	-4.05	-9.95	-8.33	-9.72	-14		yes		yes
FARSB	HGLibA_16886	FARSB:HGLibA_16886	32.62	-4.23	-5.43	-4.34	-9.66	-8.57	-9.77	-14		yes	yes	yes
TAF1A	HGLibA_55501	TAF1A:HGLibA_55501	6.93	-5.02	-4.97	-4.01	-9.99	-9.03	-8.98	-14			yes	yes
SEC22C	HGLibA_50505	SEC22C:HGLibA_50505	8.82	-4.53	-5.02	-4.44	-9.55	-8.97	-9.46	-13.99
C1orf131	HGLibA_05767	C1orf131:HGLibA_05767	4.74	-5.27	-4.33	-4.39	-9.6	-9.66	-8.72	-13.99			yes	yes
ILF2	HGLibA_30503	ILF2:HGLibA_30503	226.8	-4.39	-4.92	-4.68	-9.31	-9.07	-9.6	-13.99		yes	yes	yes
IGSF8	HGLibA_30189	IGSF8:HGLibA_30189	8.36	-4.81	-4.7	-4.47	-9.51	-9.28	-9.17	-13.98
GNGT2	HGLibA_19540	GNGT2:HGLibA_19540	0.04	-4.66	-4.66	-4.66	-9.32	-9.32	-9.32	-13.98
PPP1R35	HGLibA_45378	PPP1R35:HGLibA_45378	2.85	-4.31	-4.62	-5.05	-8.93	-9.36	-9.67	-13.98		yes	yes
RAB6A	HGLibA_47257	RAB6A:HGLibA_47257	9.19	-4.74	-4.39	-4.85	-9.13	-9.59	-9.24	-13.98
FERMT2	HGLibA_17298	FERMT2:HGLibA_17298	14.46	-4.27	-4.62	-5.08	-8.89	-9.35	-9.7	-13.97				yes
CHN1	HGLibA_09504	CHN1:HGLibA_09504	10.75	-4.24	-5	-4.73	-9.24	-8.97	-9.73	-13.97
ZP4	HGLibA_64247	ZP4:HGLibA_64247	0	-4.86	-5.18	-3.92	-10.04	-8.78	-9.1	-13.96
CYP3A5	HGLibA_12160	CYP3A5:HGLibA_12160	0.03	-4.87	-4.66	-4.4	-9.53	-9.27	-9.06	-13.93
NDC80	HGLibA_38671	NDC80:HGLibA_38671	10.11	-4.65	-4.73	-4.54	-9.38	-9.19	-9.27	-13.92		yes	yes	yes
ANAPC1	HGLibA_01861	ANAPC1:HGLibA_01861	6.32	-4.38	-5.54	-4	-9.92	-8.38	-9.54	-13.92				yes
FAM50A	HGLibA_16628	FAM50A:HGLibA_16628	17.83	-4.59	-4.92	-4.4	-9.51	-8.99	-9.32	-13.91		yes	yes	yes
RPL3	HGLibA_49219	RPL3:HGLibA_49219	229.61	-4.78	-4.86	-4.26	-9.64	-9.04	-9.12	-13.9		yes	yes	yes
AFG3L2	HGLibA_01118	AFG3L2:HGLibA_01118	11.95	-4.72	-4.83	-4.35	-9.55	-9.07	-9.18	-13.9		yes	yes	yes
NRAS	HGLibA_39937	NRAS:HGLibA_39937	27.85	-3.98	-5.28	-4.64	-9.26	-8.62	-9.92	-13.9
ST13	HGLibA_54511	ST13:HGLibA_54511	11.54	-4.63	-4.63	-4.63	-9.26	-9.26	-9.26	-13.89
GAK	HGLibA_18491	GAK:HGLibA_18491	4.31	-4.32	-5.02	-4.55	-9.34	-8.87	-9.57	-13.89	yes	yes	yes	yes
TYW1	HGLibA_59768	TYW1:HGLibA_59768	7.85	-4.29	-5.1	-4.5	-9.39	-8.79	-9.6	-13.89
RALGAPA2	HGLibA_47447	RALGAPA2:HGLibA_47447	1.99	-4.15	-5.63	-4.11	-9.78	-8.26	-9.74	-13.89
FIP1L1	HGLibA_17533	FIP1L1:HGLibA_17533	8.39	-3.88	-4.77	-5.24	-8.65	-9.12	-10.01	-13.89		yes	yes	yes
RPL14	HGLibA_49161	RPL14:HGLibA_49161	150.77	-4.58	-4.35	-4.95	-8.93	-9.53	-9.3	-13.88		yes		yes
TIMP4	HGLibA_56832	TIMP4:HGLibA_56832	0.01	-3.91	-5.18	-4.79	-9.09	-8.7	-9.97	-13.88
LPA	HGLibA_34339	LPA:HGLibA_34339	0	-4.88	-4.69	-4.3	-9.57	-9.18	-8.99	-13.87
SGOL1	HGLibA_51129	SGOL1:HGLibA_51129	4.6	-4.34	-4.67	-4.86	-9.01	-9.2	-9.53	-13.87			yes	yes
VMP1	HGLibA_60982	VMP1:HGLibA_60982	30.72	-4.02	-5.37	-4.48	-9.39	-8.5	-9.85	-13.87		yes	yes	yes
ENKD1	HGLibA_15133	ENKD1:HGLibA_15133	11.03	-4.81	-4.81	-4.25	-9.62	-9.06	-9.06	-13.87
ATP5A1	HGLibA_03638	ATP5A1:HGLibA_03638	44.85	-4.21	-4.65	-5.01	-8.86	-9.22	-9.66	-13.87		yes	yes	yes
CRYBB3	HGLibA_11267	CRYBB3:HGLibA_11267	0.03	-4.76	-5.27	-3.83	-10.03	-8.59	-9.1	-13.86
TAF10	HGLibA_55485	TAF10:HGLibA_55485	3.02	-3.9	-5.42	-4.54	-9.32	-8.44	-9.96	-13.86		yes	yes
GPN3	HGLibA_19830	GPN3:HGLibA_19830	11.11	-4.96	-4.66	-4.23	-9.62	-9.19	-8.89	-13.85		yes	yes	yes
DHX8	HGLibA_13207	DHX8:HGLibA_13207	20.75	-4.35	-4.75	-4.75	-9.1	-9.1	-9.5	-13.85		yes	yes	yes
KRT1	HGLibA_32701	KRT1:HGLibA_32701	0	-5.1	-4.69	-4.06	-9.79	-9.16	-8.75	-13.85
PYURF	HGLibA_46996	PYURF:HGLibA_46996	24.42	-4.97	-5.48	-3.39	-10.45	-8.36	-8.87	-13.84
SREK1	HGLibA_54242	SREK1:HGLibA_54242	4.25	-5.19	-5.19	-3.45	-10.38	-8.64	-8.64	-13.83				yes
UBA52	HGLibA_59813	UBA52:HGLibA_59813	86.14	-4.74	-4.79	-4.3	-9.53	-9.04	-9.09	-13.83		yes		yes
PLB1	HGLibA_44258	PLB1:HGLibA_44258	0.01	-4.63	-4.85	-4.35	-9.48	-8.98	-9.2	-13.83
MTRNR2L3	HGLibA_37767	MTRNR2L3:HGLibA_37767	0	-4.52	-5.42	-3.88	-9.94	-8.4	-9.3	-13.82
BRF1	HGLibA_04796	BRF1:HGLibA_04796	1.22	-4.48	-5.05	-4.29	-9.53	-8.77	-9.34	-13.82		yes	yes	yes
IMP4	HGLibA_30530	IMP4:HGLibA_30530	21.06	-4.42	-5.12	-4.28	-9.54	-8.7	-9.4	-13.82		yes	yes	yes
DNAJC7	HGLibA_13636	DNAJC7:HGLibA_13636	16.15	-4.47	-5.54	-3.79	-10.01	-8.26	-9.33	-13.8				yes
MTX3	HGLibA_37806	MTX3:HGLibA_37806	19.76	-4.18	-5.57	-4.05	-9.75	-8.23	-9.62	-13.8
CDC23	HGLibA_08523	CDC23:HGLibA_08523	16.89	-4.47	-4.61	-4.7	-9.08	-9.17	-9.31	-13.78		yes	yes	yes
CLASP1	HGLibA_09792	CLASP1:HGLibA_09792	10.01	-4.41	-5.44	-3.93	-9.85	-8.34	-9.37	-13.78
CTR9	HGLibA_11675	CTR9:HGLibA_11675	6.72	-4.78	-4.78	-4.21	-9.56	-8.99	-8.99	-13.77			yes	yes
IMP4	HGLibA_30528	IMP4:HGLibA_30528	21.06	-4.73	-5.14	-3.89	-9.87	-8.62	-9.03	-13.76		yes	yes	yes
CNPY2	HGLibA_10365	CNPY2:HGLibA_10365	21.45	-5	-5.36	-3.4	-10.36	-8.4	-8.76	-13.76
MOCS3	HGLibA_36905	MOCS3:HGLibA_36905	2.49	-4.22	-4.37	-5.17	-8.59	-9.39	-9.54	-13.76		yes	yes
TNFRSF10B	HGLibA_58023	TNFRSF10B:HGLibA_58023	38.04	-5.49	-5.22	-3.04	-10.71	-8.53	-8.26	-13.75
SMC3	HGLibA_52938	SMC3:HGLibA_52938	34.72	-5.01	-4.99	-3.75	-10	-8.76	-8.74	-13.75		yes	yes	yes
ATP6V1H	HGLibA_03766	ATP6V1H:HGLibA_03766	6.92	-4.17	-5.02	-4.56	-9.19	-8.73	-9.58	-13.75			yes
SAP130	HGLibA_50000	SAP130:HGLibA_50000	8.62	-3.93	-4.93	-4.89	-8.86	-8.82	-9.82	-13.75			yes	yes
NDUFB10	HGLibA_38793	NDUFB10:HGLibA_38793	51.43	-4.51	-5.07	-4.16	-9.58	-8.67	-9.23	-13.74		yes
GALNT5	HGLibA_18564	GALNT5:HGLibA_18564	0.01	-4.13	-5.28	-4.33	-9.41	-8.46	-9.61	-13.74
LINGO4	HGLibA_33883	LINGO4:HGLibA_33883	0	-4.95	-4.46	-4.32	-9.41	-9.27	-8.78	-13.73
BMS1	HGLibA_04637	BMS1:HGLibA_04637	17.7	-4.33	-4.93	-4.47	-9.26	-8.8	-9.4	-13.73		yes	yes	yes
UGT2B10	HGLibA_60200	UGT2B10:HGLibA_60200	0	-4.94	-5.62	-3.16	-10.56	-8.1	-8.78	-13.72
DHX15	HGLibA_13165	DHX15:HGLibA_13165	24.9	-4.72	-5.26	-3.74	-9.98	-8.46	-9	-13.72		yes	yes	yes
PARG	HGLibA_42481	PARG:HGLibA_42481	10.36	-3.98	-4.75	-4.99	-8.73	-8.97	-9.74	-13.72
MAP2K1	HGLibA_35426	MAP2K1:HGLibA_35426	12.03	-4.52	-4.6	-4.6	-9.12	-9.12	-9.2	-13.72	yes
DAZL	HGLibA_12369	DAZL:HGLibA_12369	0	-5.03	-5.2	-3.48	-10.23	-8.51	-8.68	-13.71
PSMA6	HGLibA_46372	PSMA6:HGLibA_46372	28.26	-3.92	-5.01	-4.78	-8.93	-8.7	-9.79	-13.71		yes
FAM26E	HGLibA_16563	FAM26E:HGLibA_16563	0.74	-4.46	-5.67	-3.58	-10.13	-8.04	-9.25	-13.71
ANXA8L2	HGLibA_02258	ANXA8L2:HGLibA_02258	0.01	-4.33	-4.89	-4.49	-9.22	-8.82	-9.38	-13.71
EIF2S1	HGLibA_14754	EIF2S1:HGLibA_14754	28.52	-4.61	-5.16	-3.93	-9.77	-8.54	-9.09	-13.7		yes	yes	yes
THAP1	HGLibA_56574	THAP1:HGLibA_56574	4.51	-4.36	-4.96	-4.38	-9.32	-8.74	-9.34	-13.7		yes	yes	yes
RFT1	HGLibA_48234	RFT1:HGLibA_48234	8.07	-4.21	-5.38	-4.1	-9.59	-8.31	-9.48	-13.69		yes	yes	yes
POLR2K	HGLibA_44888	POLR2K:HGLibA_44888	25.22	-4.74	-4.21	-4.73	-8.95	-9.47	-8.94	-13.68				yes
EIF2B5	HGLibA_14748	EIF2B5:HGLibA_14748	11.66	-4.48	-4.67	-4.53	-9.15	-9.01	-9.2	-13.68		yes	yes	yes
SH3RF2	HGLibA_51261	SH3RF2:HGLibA_51261	0	-4.76	-4.92	-3.99	-9.68	-8.75	-8.91	-13.67
LHX1	HGLibA_33736	LHX1:HGLibA_33736	0	-4.55	-5.64	-3.48	-10.19	-8.03	-9.12	-13.67
NPM1	HGLibA_39775	NPM1:HGLibA_39775	266.46	-5.32	-4.84	-3.5	-10.16	-8.82	-8.34	-13.66				yes
TEX14	HGLibA_56351	TEX14:HGLibA_56351	0.03	-5.14	-5.14	-3.38	-10.28	-8.52	-8.52	-13.66	yes
DRD2	HGLibA_13962	DRD2:HGLibA_13962	0	-4.44	-4.91	-4.31	-9.35	-8.75	-9.22	-13.66
FSBP	HGLibA_18062	FSBP:HGLibA_18062	2.59	-4.29	-5.08	-4.29	-9.37	-8.58	-9.37	-13.66
SOAT1	HGLibA_53403	SOAT1:HGLibA_53403	9.39	-5.2	-4.19	-4.26	-9.39	-9.46	-8.45	-13.65
ITGA2B	HGLibA_31014	ITGA2B:HGLibA_31014	0.2	-4.49	-5.59	-3.57	-10.08	-8.06	-9.16	-13.65
TSEN54	HGLibA_59126	TSEN54:HGLibA_59126	12.32	-4.17	-4.92	-4.56	-9.09	-8.73	-9.48	-13.65		yes	yes	yes
SRSF7	HGLibA_54374	SRSF7:HGLibA_54374	45.54	-4.57	-5.4	-3.67	-9.97	-8.24	-9.07	-13.64		yes	yes	yes
CBX4	HGLibA_07455	CBX4:HGLibA_07455	11.47	-4.51	-4.92	-4.21	-9.43	-8.72	-9.13	-13.64
NUTM2A	HGLibA_40392	NUTM2A:HGLibA_40392	0.13	-4.15	-5.32	-4.17	-9.47	-8.32	-9.49	-13.64
ARRDC1	HGLibA_03112	ARRDC1:HGLibA_03112	1.93	-4.14	-5.48	-4.02	-9.62	-8.16	-9.5	-13.64
UTP20	HGLibA_60735	UTP20:HGLibA_60735	11.21	-5.17	-4.4	-4.06	-9.57	-9.23	-8.46	-13.63		yes	yes	yes
VMP1	HGLibA_60983	VMP1:HGLibA_60983	30.72	-4.11	-5.16	-4.36	-9.27	-8.47	-9.52	-13.63		yes	yes	yes
GOLGA8O	HGLibA_19646	GOLGA8O:HGLibA_19646	0.07	-4.1	-5.35	-4.18	-9.45	-8.28	-9.53	-13.63		yes
CRHBP	HGLibA_11137	CRHBP:HGLibA_11137	0	-4.63	-4.3	-4.68	-8.93	-9.31	-8.98	-13.61
GNB1L	HGLibA_19488	GNB1L:HGLibA_19488	0.46	-4.12	-4.91	-4.57	-9.03	-8.69	-9.48	-13.6		yes	yes	yes
ZNF721	HGLibA_63918	ZNF721:HGLibA_63918	1.78	-4.97	-4.47	-4.15	-9.44	-9.12	-8.62	-13.59
RBM8A	HGLibA_47872	RBM8A:HGLibA_47872	31.03	-4.53	-5.24	-3.82	-9.77	-8.35	-9.06	-13.59		yes		yes
LCE1A	HGLibA_33389	LCE1A:HGLibA_33389	0	-4.47	-4.63	-4.49	-9.1	-8.96	-9.12	-13.59
TSFM	HGLibA_59129	TSFM:HGLibA_59129	14.39	-3.95	-5.03	-4.61	-8.98	-8.56	-9.64	-13.59		yes	yes	yes
CASC5	HGLibA_07281	CASC5:HGLibA_07281	4.11	-3.91	-5.25	-4.43	-9.16	-8.34	-9.68	-13.59		yes	yes	yes
ITFG3	HGLibA_30999	ITFG3:HGLibA_30999	17	-4.55	-5	-4.02	-9.55	-8.57	-9.02	-13.57
PPM1G	HGLibA_45267	PPM1G:HGLibA_45267	40.59	-5.06	-4.59	-3.92	-9.65	-8.98	-8.51	-13.57
CPSF4	HGLibA_11005	CPSF4:HGLibA_11005	9.45	-4.49	-5.2	-3.87	-9.69	-8.36	-9.07	-13.56		yes	yes	yes
PRELID1	HGLibA_45716	PRELID1:HGLibA_45716	70.38	-4.28	-4.59	-4.69	-8.87	-8.97	-9.28	-13.56		yes		yes
SMC3	HGLibA_52939	SMC3:HGLibA_52939	34.72	-4.4	-4.58	-4.58	-8.98	-8.98	-9.16	-13.56		yes	yes	yes
CRYGN	HGLibA_11282	CRYGN:HGLibA_11282	0	-5.13	-5.37	-3.05	-10.5	-8.18	-8.42	-13.55
KIAA1199	HGLibA_31996	KIAA1199:HGLibA_31996	0.01	-4.19	-4.88	-4.48	-9.07	-8.67	-9.36	-13.55		yes
NDUFC2-KCTD14	HGLibA_38830	NDUFC2-KCTD14:HGLibA_38830	58.76	-5.17	-4.45	-3.92	-9.62	-9.09	-8.37	-13.54
SFTA2	HGLibA_51047	SFTA2:HGLibA_51047	0.01	-4.94	-4.58	-4.02	-9.52	-8.96	-8.6	-13.54
SAMM50	HGLibA_49996	SAMM50:HGLibA_49996	8.97	-4.18	-4.75	-4.61	-8.93	-8.79	-9.36	-13.54		yes	yes	yes
MRPL23	HGLibA_37221	MRPL23:HGLibA_37221	6.13	-3.99	-5.05	-4.5	-9.04	-8.49	-9.55	-13.54		yes		yes
ZNF134	HGLibA_62757	ZNF134:HGLibA_62757	8.45	-3.94	-5.27	-4.33	-9.21	-8.27	-9.6	-13.54
KIN	HGLibA_32267	KIN:HGLibA_32267	2.11	-4.86	-4.95	-3.72	-9.81	-8.58	-8.67	-13.53		yes	yes	yes
TSPAN5	HGLibA_59227	TSPAN5:HGLibA_59227	4.07	-4.23	-5.49	-3.81	-9.72	-8.04	-9.3	-13.53
FAM96B	HGLibA_16805	FAM96B:HGLibA_16805	67.64	-5.1	-4.99	-3.43	-10.09	-8.53	-8.42	-13.52		yes	yes	yes
GALR2	HGLibA_18590	GALR2:HGLibA_18590	0.07	-4.24	-4.8	-4.48	-9.04	-8.72	-9.28	-13.52
N6AMT1	HGLibA_38252	N6AMT1:HGLibA_38252	6.58	-3.9	-5.58	-4.03	-9.48	-7.93	-9.61	-13.51		yes	yes	yes
SNRPD1	HGLibA_53263	SNRPD1:HGLibA_53263	59.9	-4.96	-4.96	-3.59	-9.92	-8.55	-8.55	-13.51		yes		yes
DYNLRB1	HGLibA_14259	DYNLRB1:HGLibA_14259	24.46	-4.45	-5.18	-3.88	-9.63	-8.33	-9.06	-13.51			yes	yes
MED8	HGLibA_36106	MED8:HGLibA_36106	4.86	-3.95	-5.27	-4.29	-9.22	-8.24	-9.56	-13.51		yes		yes
PTPN12	HGLibA_46724	PTPN12:HGLibA_46724	13.94	-5.06	-4.44	-4	-9.5	-9.06	-8.44	-13.5
NCAPG	HGLibA_38556	NCAPG:HGLibA_38556	16.84	-4.41	-4.79	-4.3	-9.2	-8.71	-9.09	-13.5		yes	yes	yes
ATP6V1C1	HGLibA_03740	ATP6V1C1:HGLibA_03740	10.14	-4.31	-4.38	-4.81	-8.69	-9.12	-9.19	-13.5		yes	yes
DYNC1LI2	HGLibA_14245	DYNC1LI2:HGLibA_14245	32.59	-4.3	-5.28	-3.92	-9.58	-8.22	-9.2	-13.5
PNPT1	HGLibA_44720	PNPT1:HGLibA_44720	19.41	-4.07	-4.71	-4.71	-8.78	-8.78	-9.42	-13.49		yes	yes	yes
ATP2A2	HGLibA_03607	ATP2A2:HGLibA_03607	27.33	-4.22	-4.06	-5.21	-8.28	-9.43	-9.27	-13.49		yes	yes	yes
MYBL2	HGLibA_37933	MYBL2:HGLibA_37933	58.84	-4.79	-5.1	-3.59	-9.89	-8.38	-8.69	-13.48		yes	yes	yes
RPTOR	HGLibA_49491	RPTOR:HGLibA_49491	17.81	-3.95	-4.77	-4.76	-8.72	-8.71	-9.53	-13.48		yes	yes	yes
ARL5C	HGLibA_02981	ARL5C:HGLibA_02981	0	-4.23	-5.49	-3.75	-9.72	-7.98	-9.24	-13.47
POLR1C	HGLibA_44843	POLR1C:HGLibA_44843	7.15	-4.02	-4.95	-4.49	-8.97	-8.51	-9.44	-13.46		yes	yes	yes
MRPS23	HGLibA_37356	MRPS23:HGLibA_37356	22.95	-4.78	-5.25	-3.41	-10.03	-8.19	-8.66	-13.44			yes	yes
URB2	HGLibA_60425	URB2:HGLibA_60425	16.27	-4.4	-4.53	-4.51	-8.93	-8.91	-9.04	-13.44		yes	yes	yes
CLEC10A	HGLibA_09921	CLEC10A:HGLibA_09921	0	-4.81	-4.68	-3.95	-9.49	-8.76	-8.63	-13.44
NBPF16	HGLibA_38514	NBPF16:HGLibA_38514	4.19	-4.52	-4.32	-4.59	-8.84	-9.11	-8.91	-13.43
ZCRB1	HGLibA_62342	ZCRB1:HGLibA_62342	22.71	-4.72	-4.4	-4.3	-9.12	-9.02	-8.7	-13.42				yes
GALNT2	HGLibA_18555	GALNT2:HGLibA_18555	33.51	-4.2	-4.61	-4.61	-8.81	-8.81	-9.22	-13.42
GNL3	HGLibA_19550	GNL3:HGLibA_19550	50.45	-4.05	-5.18	-4.19	-9.23	-8.24	-9.37	-13.42		yes	yes	yes
UTP6	HGLibA_60743	UTP6:HGLibA_60743	7.19	-4.18	-4.89	-4.35	-9.07	-8.53	-9.24	-13.42		yes	yes	yes
HUWE1	HGLibA_29719	HUWE1:HGLibA_29719	15.23	-4.21	-4.49	-4.7	-8.7	-8.91	-9.19	-13.4		yes	yes
MTIF2	HGLibA_37684	MTIF2:HGLibA_37684	12.64	-3.91	-5.27	-4.22	-9.18	-8.13	-9.49	-13.4		yes	yes
VPS13B	HGLibA_61023	VPS13B:HGLibA_61023	2.66	-3.9	-4.69	-4.81	-8.59	-8.71	-9.5	-13.4
ZNF773	HGLibA_64000	ZNF773:HGLibA_64000	1.06	-4.63	-4.11	-4.65	-8.74	-9.28	-8.76	-13.39
CAPZB	HGLibA_07215	CAPZB:HGLibA_07215	33.82	-4.42	-4.49	-4.48	-8.91	-8.9	-8.97	-13.39		yes		yes
RPAP2	HGLibA_49106	RPAP2:HGLibA_49106	0.9	-5.17	-4.22	-3.99	-9.39	-9.16	-8.21	-13.38		yes	yes
RNPEP	HGLibA_49015	RNPEP:HGLibA_49015	28.92	-5.09	-4.22	-4.07	-9.31	-9.16	-8.29	-13.38
SETD8	HGLibA_50948	SETD8:HGLibA_50948	12.83	-4.37	-4.37	-4.64	-8.74	-9.01	-9.01	-13.38		yes		yes
CWC15	HGLibA_11812	CWC15:HGLibA_11812	15.04	-4.29	-4.95	-4.14	-9.24	-8.43	-9.09	-13.38
NDUFB10	HGLibA_38794	NDUFB10:HGLibA_38794	51.43	-4.12	-5.04	-4.22	-9.16	-8.34	-9.26	-13.38		yes
NVL	HGLibA_40407	NVL:HGLibA_40407	9.86	-4.64	-4.68	-4.05	-9.32	-8.69	-8.73	-13.37		yes	yes	yes
DICER1	HGLibA_13227	DICER1:HGLibA_13227	7.55	-4.13	-4.45	-4.79	-8.58	-8.92	-9.24	-13.37			yes
FAM192A	HGLibA_16360	FAM192A:HGLibA_16360	22.31	-4.85	-4.38	-4.13	-9.23	-8.98	-8.51	-13.36
EBNA1BP2	HGLibA_14369	EBNA1BP2:HGLibA_14369	16.4	-4.22	-4.17	-4.97	-8.39	-9.19	-9.14	-13.36		yes	yes	yes
ZNF879	HGLibA_64179	ZNF879:HGLibA_64179	0.84	-4.45	-5.05	-3.85	-9.5	-8.3	-8.9	-13.35
PSMD13	HGLibA_46448	PSMD13:HGLibA_46448	13.81	-4.26	-4.71	-4.38	-8.97	-8.64	-9.09	-13.35		yes	yes	yes
RAD18	HGLibA_47348	RAD18:HGLibA_47348	7.19	-4.29	-5.24	-3.81	-9.53	-8.1	-9.05	-13.34
MIS18A	HGLibA_36594	MIS18A:HGLibA_36594	12.62	-4.23	-4.74	-4.37	-8.97	-8.6	-9.11	-13.34			yes	yes
ZNF780B	HGLibA_64023	ZNF780B:HGLibA_64023	1.23	-4.21	-4.2	-4.93	-8.41	-9.14	-9.13	-13.34
NOC3L	HGLibA_39527	NOC3L:HGLibA_39527	10.64	-4.48	-4.37	-4.48	-8.85	-8.96	-8.85	-13.33			yes	yes
WASH1	HGLibA_61249	WASH1:HGLibA_61249	4.09	-3.96	-4.62	-4.75	-8.58	-8.71	-9.37	-13.33
UBE2J2	HGLibA_59908	UBE2J2:HGLibA_59908	5.47	-4.28	-5.35	-3.7	-9.63	-7.98	-9.05	-13.33
TDP2	HGLibA_56181	TDP2:HGLibA_56181	14.76	-4.8	-4.57	-3.95	-9.37	-8.75	-8.52	-13.32				yes
DPM2	HGLibA_13861	DPM2:HGLibA_13861	13.14	-4.67	-4.94	-3.71	-9.61	-8.38	-8.65	-13.32
NSA2	HGLibA_40030	NSA2:HGLibA_40030	18.67	-4.42	-5	-3.88	-9.42	-8.3	-8.88	-13.3		yes	yes	yes
SLC25A26	HGLibA_51976	SLC25A26:HGLibA_51976	2.85	-3.97	-5	-4.31	-8.97	-8.28	-9.31	-13.28			yes	yes
SNRPF	HGLibA_53277	SNRPF:HGLibA_53277	16.97	-3.89	-4.38	-5.01	-8.27	-8.9	-9.39	-13.28		yes	yes	yes
ACTG1	HGLibA_00612	ACTG1:HGLibA_00612	1460.76	-4.75	-4.55	-3.97	-9.3	-8.72	-8.52	-13.27
NDUFA6	HGLibA_38756	NDUFA6:HGLibA_38756	20.94	-4.86	-4.31	-4.1	-9.17	-8.96	-8.41	-13.27				yes
NKD1	HGLibA_39296	NKD1:HGLibA_39296	0.66	-4.03	-4.71	-4.52	-8.74	-8.55	-9.23	-13.26
NMNAT1	HGLibA_39472	NMNAT1:HGLibA_39472	1.73	-4.54	-5.33	-3.38	-9.87	-7.92	-8.71	-13.25		yes		yes
CBLN1	HGLibA_07405	CBLN1:HGLibA_07405	0.42	-4.31	-4.69	-4.25	-9	-8.56	-8.94	-13.25
TCOF1	HGLibA_56114	TCOF1:HGLibA_56114	16.72	-4.05	-4.7	-4.5	-8.75	-8.55	-9.2	-13.25				yes
SMPD2	HGLibA_53094	SMPD2:HGLibA_53094	4.28	-4.36	-5.14	-3.74	-9.5	-8.1	-8.88	-13.24
POP7	HGLibA_44985	POP7:HGLibA_44985	30.7	-4.19	-5.3	-3.75	-9.49	-7.94	-9.05	-13.24		yes	yes	yes
XYLT2	HGLibA_61909	XYLT2:HGLibA_61909	9.32	-4.69	-4.86	-3.68	-9.55	-8.37	-8.54	-13.23		yes	yes
MRPL12	HGLibA_37186	MRPL12:HGLibA_37186	123.32	-4.65	-4.82	-3.76	-9.47	-8.41	-8.58	-13.23		yes	yes	yes
MRPL4	HGLibA_37263	MRPL4:HGLibA_37263	7.02	-4.36	-4.6	-4.26	-8.96	-8.62	-8.86	-13.22		yes	yes	yes
PARP11	HGLibA_42504	PARP11:HGLibA_42504	1.11	-4.1	-4.79	-4.33	-8.89	-8.43	-9.12	-13.22
EIF2S3	HGLibA_14760	EIF2S3:HGLibA_14760	48.83	-4.55	-4.08	-4.59	-8.63	-9.14	-8.67	-13.22			yes	yes
RNPS1	HGLibA_49017	RNPS1:HGLibA_49017	19.42	-4.07	-5.38	-3.77	-9.45	-7.84	-9.15	-13.22				yes
SPANXE	HGLibA_53685	SPANXE:HGLibA_53685	0	-4.02	-4.48	-4.72	-8.5	-8.74	-9.2	-13.22
NOL8	HGLibA_39565	NOL8:HGLibA_39565	11.06	-3.89	-5.15	-4.16	-9.04	-8.05	-9.31	-13.2		yes	yes	yes
RPS6KB1	HGLibA_49465	RPS6KB1:HGLibA_49465	16.63	-4.58	-4.7	-3.91	-9.28	-8.49	-8.61	-13.19	yes			yes
MT4	HGLibA_37595	MT4:HGLibA_37595	0	-4.56	-4.72	-3.91	-9.28	-8.47	-8.63	-13.19
PPM1D	HGLibA_45256	PPM1D:HGLibA_45256	16.43	-4.42	-4.85	-3.91	-9.27	-8.33	-8.76	-13.18			yes
PET100	HGLibA_43358	PET100:HGLibA_43358	10.64	-4.41	-4.47	-4.3	-8.88	-8.71	-8.77	-13.18				yes
RPL7A	HGLibA_49285	RPL7A:HGLibA_49285	439.8	-4.34	-4.79	-4.05	-9.13	-8.39	-8.84	-13.18		yes		yes
EIF2B2	HGLibA_14739	EIF2B2:HGLibA_14739	4.1	-3.89	-4.91	-4.38	-8.8	-8.27	-9.29	-13.18		yes	yes	yes
SEPSECS	HGLibA_50713	SEPSECS:HGLibA_50713	2.06	-3.95	-5.11	-4.11	-9.06	-8.06	-9.22	-13.17		yes	yes	yes
TSPAN16	HGLibA_59197	TSPAN16:HGLibA_59197	0	-4.36	-4.79	-4.02	-9.15	-8.38	-8.81	-13.17
RPL11	HGLibA_49150	RPL11:HGLibA_49150	178.61	-3.99	-4.59	-4.59	-8.58	-8.58	-9.18	-13.17		yes	yes	yes
CXADR	HGLibA_11838	CXADR:HGLibA_11838	6.07	-4.22	-4.32	-4.63	-8.54	-8.85	-8.95	-13.17
THOC3	HGLibA_56658	THOC3:HGLibA_56658	7.45	-4.38	-4.51	-4.27	-8.89	-8.65	-8.78	-13.16		yes
PTCD3	HGLibA_46554	PTCD3:HGLibA_46554	12.85	-3.9	-5.17	-4.09	-9.07	-7.99	-9.26	-13.16		yes	yes	yes
ARPC2	HGLibA_03081	ARPC2:HGLibA_03081	39.51	-4.82	-4.55	-3.78	-9.37	-8.6	-8.33	-13.15				yes
PSMG3	HGLibA_46499	PSMG3:HGLibA_46499	14.27	-4.37	-4.53	-4.25	-8.9	-8.62	-8.78	-13.15		yes	yes
MNS1	HGLibA_36860	MNS1:HGLibA_36860	3.6	-4.32	-4.85	-3.98	-9.17	-8.3	-8.83	-13.15
UNC45A	HGLibA_60294	UNC45A:HGLibA_60294	9.73	-4.27	-4.89	-3.99	-9.16	-8.26	-8.88	-13.15		yes	yes	yes
PREX1	HGLibA_45730	PREX1:HGLibA_45730	1	-4.8	-4.35	-4	-9.15	-8.8	-8.35	-13.15
HEATR6	HGLibA_21080	HEATR6:HGLibA_21080	16.85	-4.01	-4.25	-4.89	-8.26	-8.9	-9.14	-13.15
EEF1E1	HGLibA_14502	EEF1E1:HGLibA_14502	24.41	-3.92	-5.04	-4.18	-8.96	-8.1	-9.22	-13.14
TMSB10	HGLibA_57946	TMSB10:HGLibA_57946	1792.13	-4.37	-5.13	-3.62	-9.5	-7.99	-8.75	-13.12
POM121C	HGLibA_44934	POM121C:HGLibA_44934	7.58	-4.23	-4.43	-4.46	-8.66	-8.69	-8.89	-13.12
C4BPA	HGLibA_06290	C4BPA:HGLibA_06290	0	-4.19	-5.3	-3.63	-9.49	-7.82	-8.93	-13.12
ZNF681	HGLibA_63816	ZNF681:HGLibA_63816	0.51	-4.79	-5.18	-3.15	-9.97	-7.94	-8.33	-13.12
MTBP	HGLibA_37611	MTBP:HGLibA_37611	2.45	-4.03	-4.18	-4.9	-8.21	-8.93	-9.08	-13.11				yes
COX5A	HGLibA_10836	COX5A:HGLibA_10836	59.36	-4.53	-4.04	-4.52	-8.57	-9.05	-8.56	-13.09
DMRTB1	HGLibA_13432	DMRTB1:HGLibA_13432	0	-4.32	-4.51	-4.25	-8.83	-8.57	-8.76	-13.08
LUC7L3	HGLibA_34913	LUC7L3:HGLibA_34913	39.07	-4.36	-4.56	-4.15	-8.92	-8.51	-8.71	-13.07		yes	yes	yes
KRTAP10-10	HGLibA_32883	KRTAP10-10:HGLibA_32883	0	-4.27	-4.7	-4.1	-8.97	-8.37	-8.8	-13.07
ATP9B	HGLibA_03795	ATP9B:HGLibA_03795	0.94	-4.52	-4.6	-3.94	-9.12	-8.46	-8.54	-13.06
DDI1	HGLibA_12610	DDI1:HGLibA_12610	0	-4.37	-4.78	-3.9	-9.15	-8.27	-8.68	-13.05
LPIN1	HGLibA_34383	LPIN1:HGLibA_34383	137.18	-4.18	-4.99	-3.88	-9.17	-8.06	-8.87	-13.05
EIF3L	HGLibA_14798	EIF3L:HGLibA_14798	77.92	-4.17	-4.83	-4.05	-9	-8.22	-8.88	-13.05		yes	yes	yes
HELZ	HGLibA_21123	HELZ:HGLibA_21123	9.64	-4.18	-4.37	-4.49	-8.55	-8.67	-8.86	-13.04
ZAP70	HGLibA_62062	ZAP70:HGLibA_62062	1.66	-4.57	-4.71	-3.75	-9.28	-8.32	-8.46	-13.03	yes
GCM1	HGLibA_18799	GCM1:HGLibA_18799	0	-3.99	-4.79	-4.25	-8.78	-8.24	-9.04	-13.03
NUPL1	HGLibA_40370	NUPL1:HGLibA_40370	9.74	-3.89	-4.46	-4.67	-8.35	-8.56	-9.13	-13.02			yes	yes
TBP	HGLibA_55911	TBP:HGLibA_55911	9.76	-3.98	-5.07	-3.95	-9.05	-7.93	-9.02	-13			yes
MRPS35	HGLibA_37385	MRPS35:HGLibA_37385	32.59	-3.96	-4.75	-4.29	-8.71	-8.25	-9.04	-13		yes	yes	yes
WDR70	HGLibA_61452	WDR70:HGLibA_61452	3.82	-4.4	-4.19	-4.4	-8.59	-8.8	-8.59	-12.99		yes	yes	yes
NIT2	HGLibA_39275	NIT2:HGLibA_39275	8.89	-4.29	-4.25	-4.45	-8.54	-8.74	-8.7	-12.99
NHP2L1	HGLibA_39200	NHP2L1:HGLibA_39200	59.67	-4.39	-4.39	-4.2	-8.78	-8.59	-8.59	-12.98		yes	yes	yes
SBK2	HGLibA_50091	SBK2:HGLibA_50091	0	-4.33	-4.35	-4.29	-8.68	-8.62	-8.64	-12.97	yes
SDHB	HGLibA_50429	SDHB:HGLibA_50429	12.25	-4.06	-4.87	-4.04	-8.93	-8.1	-8.91	-12.97		yes		yes
CLEC3B	HGLibA_09975	CLEC3B:HGLibA_09975	4.56	-4.04	-4.41	-4.51	-8.45	-8.55	-8.92	-12.96
UBE2C	HGLibA_59867	UBE2C:HGLibA_59867	60.92	-4.71	-4.69	-3.55	-9.4	-8.26	-8.24	-12.95
NELFCD	HGLibA_38964	NELFCD:HGLibA_38964	14.63	-4.68	-4.51	-3.76	-9.19	-8.44	-8.27	-12.95		yes	yes
FARSB	HGLibA_16885	FARSB:HGLibA_16885	32.62	-4.22	-4.54	-4.19	-8.76	-8.41	-8.73	-12.95		yes	yes	yes
NPPA	HGLibA_39787	NPPA:HGLibA_39787	0.1	-4.08	-4.43	-4.43	-8.51	-8.51	-8.86	-12.94
NUP62	HGLibA_40351	NUP62:HGLibA_40351	27.64	-4.9	-4.52	-3.51	-9.42	-8.41	-8.03	-12.93		yes	yes
RBX1	HGLibA_47946	RBX1:HGLibA_47946	17.7	-4.19	-4.43	-4.31	-8.62	-8.5	-8.74	-12.93		yes		yes
CD82	HGLibA_08459	CD82:HGLibA_08459	0.14	-4.13	-4.77	-4.03	-8.9	-8.16	-8.8	-12.93
FASTKD2	HGLibA_16905	FASTKD2:HGLibA_16905	8.45	-3.98	-4.49	-4.45	-8.47	-8.43	-8.94	-12.92
RPL7L1	HGLibA_49287	RPL7L1:HGLibA_49287	31.99	-4.39	-4.44	-4.08	-8.83	-8.47	-8.52	-12.91		yes		yes
BNIP3L	HGLibA_04660	BNIP3L:HGLibA_04660	10.96	-4.18	-4.6	-4.13	-8.78	-8.31	-8.73	-12.91
OTUD5	HGLibA_42055	OTUD5:HGLibA_42055	6.49	-4.81	-4.28	-3.81	-9.09	-8.62	-8.09	-12.9		yes		yes
NEDD8	HGLibA_38896	NEDD8:HGLibA_38896	34.63	-3.96	-5.09	-3.85	-9.05	-7.81	-8.94	-12.9		yes		yes
XPO1	HGLibA_61851	XPO1:HGLibA_61851	38.79	-4.3	-4.3	-4.3	-8.6	-8.6	-8.6	-12.9		yes	yes	yes
TARS	HGLibA_55632	TARS:HGLibA_55632	38.58	-4.42	-4.22	-4.25	-8.64	-8.67	-8.47	-12.89		yes	yes	yes
AARS	HGLibA_00068	AARS:HGLibA_00068	61.06	-4.38	-4.38	-4.13	-8.76	-8.51	-8.51	-12.89		yes	yes	yes
CCDC174	HGLibA_07703	CCDC174:HGLibA_07703	5.05	-4.49	-4.47	-3.92	-8.96	-8.41	-8.39	-12.88				yes
TBC1D15	HGLibA_55771	TBC1D15:HGLibA_55771	3.56	-4.28	-4.52	-4.08	-8.8	-8.36	-8.6	-12.88				yes
CDIPT	HGLibA_08715	CDIPT:HGLibA_08715	12.7	-4.29	-4.29	-4.29	-8.58	-8.58	-8.58	-12.87		yes		yes
METTL5	HGLibA_36299	METTL5:HGLibA_36299	12.47	-4.04	-4.46	-4.37	-8.5	-8.41	-8.83	-12.87
ZCRB1	HGLibA_62343	ZCRB1:HGLibA_62343	22.71	-3.97	-5.48	-3.42	-9.45	-7.39	-8.9	-12.87				yes
SEC13	HGLibA_50474	SEC13:HGLibA_50474	17.82	-4.13	-4.97	-3.77	-9.1	-7.9	-8.74	-12.87		yes	yes	yes
AP3S1	HGLibA_02336	AP3S1:HGLibA_02336	14.59	-4.79	-4.46	-3.61	-9.25	-8.4	-8.07	-12.86
TONSL	HGLibA_58272	TONSL:HGLibA_58272	9.32	-4.36	-4.82	-3.68	-9.18	-8.04	-8.5	-12.86		yes	yes
TSSC1	HGLibA_59291	TSSC1:HGLibA_59291	5.49	-3.94	-4.79	-4.13	-8.73	-8.07	-8.92	-12.86				yes
DSTN	HGLibA_14046	DSTN:HGLibA_14046	102.92	-4.37	-4.27	-4.21	-8.64	-8.58	-8.48	-12.85
FRY	HGLibA_18052	FRY:HGLibA_18052	0.24	-4.13	-5.24	-3.48	-9.37	-7.61	-8.72	-12.85
PRAMEF6	HGLibA_45612	PRAMEF6:HGLibA_45612	1.46	-4.51	-4.3	-4.04	-8.81	-8.55	-8.34	-12.85
PIF1	HGLibA_43825	PIF1:HGLibA_43825	2.3	-4.6	-4.66	-3.58	-9.26	-8.18	-8.24	-12.84
OR2A7	HGLibA_41030	OR2A7:HGLibA_41030	0	-4.53	-3.67	-4.64	-8.2	-9.17	-8.31	-12.84
PHF3	HGLibA_43665	PHF3:HGLibA_43665	6.35	-4.18	-5.03	-3.62	-9.21	-7.8	-8.65	-12.83
SNRPD3	HGLibA_53269	SNRPD3:HGLibA_53269	42.64	-4.67	-4.67	-3.49	-9.34	-8.16	-8.16	-12.83		yes	yes	yes
YEATS2	HGLibA_61944	YEATS2:HGLibA_61944	9.73	-4.74	-4.74	-3.34	-9.48	-8.08	-8.08	-12.82			yes	yes
DUT	HGLibA_14198	DUT:HGLibA_14198	26.87	-4.31	-4.2	-4.31	-8.51	-8.62	-8.51	-12.82		yes		yes
CHAT	HGLibA_09355	CHAT:HGLibA_09355	0	-4.01	-4.95	-3.85	-8.96	-7.86	-8.8	-12.81
PFN2	HGLibA_43465	PFN2:HGLibA_43465	92.11	-4.42	-4.31	-4.07	-8.73	-8.49	-8.38	-12.8
PSMB3	HGLibA_46395	PSMB3:HGLibA_46395	92.15	-4.13	-4.77	-3.9	-8.9	-8.03	-8.67	-12.8		yes	yes	yes
EML4	HGLibA_15066	EML4:HGLibA_15066	14.45	-4.9	-4.66	-3.23	-9.56	-8.13	-7.89	-12.79
SMIM14	HGLibA_53020	SMIM14:HGLibA_53020	0.95	-4.93	-4.57	-3.29	-9.5	-8.22	-7.86	-12.79
LRR1	HGLibA_34529	LRR1:HGLibA_34529	11.19	-3.9	-4.54	-4.35	-8.44	-8.25	-8.89	-12.79		yes	yes	yes
RPE	HGLibA_49112	RPE:HGLibA_49112	16.6	-4.25	-4.46	-4.07	-8.71	-8.32	-8.53	-12.78				yes
TCP1	HGLibA_56118	TCP1:HGLibA_56118	83.2	-4.15	-4.7	-3.93	-8.85	-8.08	-8.63	-12.78		yes	yes	yes
RBM19	HGLibA_47791	RBM19:HGLibA_47791	8.29	-4.26	-4.62	-3.9	-8.88	-8.16	-8.52	-12.78		yes	yes	yes
PHF2	HGLibA_43649	PHF2:HGLibA_43649	15.26	-3.89	-5.22	-3.67	-9.11	-7.56	-8.89	-12.78
DDX59	HGLibA_12757	DDX59:HGLibA_12757	4.02	-4.49	-4.37	-3.91	-8.86	-8.4	-8.28	-12.77			yes	yes
SMN1	HGLibA_53070	SMN1:HGLibA_53070	9.54	-4.4	-4.34	-4.03	-8.74	-8.43	-8.37	-12.77		yes
IFITM3	HGLibA_29936	IFITM3:HGLibA_29936	0.19	-4.2	-4.47	-4.1	-8.67	-8.3	-8.57	-12.77
MZB1	HGLibA_38221	MZB1:HGLibA_38221	0	-3.92	-4.42	-4.42	-8.34	-8.34	-8.84	-12.76
KAT5	HGLibA_31346	KAT5:HGLibA_31346	8.42	-4.45	-4.09	-4.22	-8.54	-8.67	-8.31	-12.76		yes		yes
DNAJB4	HGLibA_13543	DNAJB4:HGLibA_13543	3.1	-4.94	-4.63	-3.18	-9.57	-8.12	-7.81	-12.75
GPR6	HGLibA_20058	GPR6:HGLibA_20058	0	-4.01	-4.37	-4.37	-8.38	-8.38	-8.74	-12.75
GSDMB	HGLibA_20408	GSDMB:HGLibA_20408	0.69	-4.48	-4.28	-3.98	-8.76	-8.46	-8.26	-12.74
MYOT	HGLibA_38187	MYOT:HGLibA_38187	0	-4.36	-4.24	-4.13	-8.6	-8.49	-8.37	-12.73
TRIM59	HGLibA_58843	TRIM59:HGLibA_58843	7.24	-4.29	-5.14	-3.3	-9.43	-7.59	-8.44	-12.73
SMARCA5	HGLibA_52899	SMARCA5:HGLibA_52899	29.13	-4.01	-4.93	-3.79	-8.94	-7.8	-8.72	-12.73		yes	yes	yes
MAP2	HGLibA_35425	MAP2:HGLibA_35425	18.87	-4.38	-4.12	-4.22	-8.5	-8.6	-8.34	-12.72
RAD17	HGLibA_47344	RAD17:HGLibA_47344	3.76	-4.1	-4.87	-3.75	-8.97	-7.85	-8.62	-12.72		yes		yes
NRDE2	HGLibA_39954	NRDE2:HGLibA_39954	1.51	-3.89	-3.94	-4.89	-7.83	-8.78	-8.83	-12.72		yes	yes	yes
PPP2R2A	HGLibA_45435	PPP2R2A:HGLibA_45435	9.74	-4.18	-4.28	-4.25	-8.46	-8.43	-8.53	-12.71		yes		yes
C11orf57	HGLibA_05160	C11orf57:HGLibA_05160	8.48	-3.91	-4.21	-4.59	-8.12	-8.5	-8.8	-12.71			yes	yes
CASC4	HGLibA_07276	CASC4:HGLibA_07276	12.09	-4.19	-4.9	-3.61	-9.09	-7.8	-8.51	-12.7
SPATC1L	HGLibA_53829	SPATC1L:HGLibA_53829	2.78	-4.1	-4.43	-4.17	-8.53	-8.27	-8.6	-12.7
MTFR1L	HGLibA_37652	MTFR1L:HGLibA_37652	2.73	-4.06	-5.08	-3.55	-9.14	-7.61	-8.63	-12.69
TBC1D3F	HGLibA_55835	TBC1D3F:HGLibA_55835	1.31	-4.06	-4.48	-4.15	-8.54	-8.21	-8.63	-12.69		yes
ZNF280C	HGLibA_63018	ZNF280C:HGLibA_63018	3.62	-4.4	-4.66	-3.62	-9.06	-8.02	-8.28	-12.68
DGCR6L	HGLibA_13053	DGCR6L:HGLibA_13053	39.43	-4.34	-4.96	-3.37	-9.3	-7.71	-8.33	-12.67
ORC1	HGLibA_41890	ORC1:HGLibA_41890	5.55	-4.5	-4.58	-3.59	-9.08	-8.09	-8.17	-12.67		yes	yes	yes
METAP1	HGLibA_36215	METAP1:HGLibA_36215	20.44	-4.23	-4.18	-4.25	-8.41	-8.48	-8.43	-12.66		yes	yes	yes
PRTG	HGLibA_46267	PRTG:HGLibA_46267	2.22	-4.02	-4.28	-4.36	-8.3	-8.38	-8.64	-12.66
NELFCD	HGLibA_38965	NELFCD:HGLibA_38965	14.63	-4.02	-4.32	-4.32	-8.34	-8.34	-8.64	-12.66		yes	yes
PHAX	HGLibA_43598	PHAX:HGLibA_43598	17.13	-3.89	-3.93	-4.83	-7.82	-8.72	-8.76	-12.65			yes	yes
PPP1R10	HGLibA_45303	PPP1R10:HGLibA_45303	12.86	-4.18	-4.59	-3.88	-8.77	-8.06	-8.47	-12.65		yes	yes	yes
USP7	HGLibA_60699	USP7:HGLibA_60699	20.08	-4.63	-4.39	-3.62	-9.02	-8.25	-8.01	-12.64			yes	yes
NDUFAB1	HGLibA_38766	NDUFAB1:HGLibA_38766	39.06	-4.37	-4.42	-3.85	-8.79	-8.22	-8.27	-12.64		yes	yes	yes
VIT	HGLibA_60961	VIT:HGLibA_60961	0	-4.62	-4.13	-3.88	-8.75	-8.5	-8.01	-12.63
TBC1D16	HGLibA_55772	TBC1D16:HGLibA_55772	16.87	-4.4	-4.49	-3.73	-8.89	-8.13	-8.22	-12.62
ZNF26	HGLibA_62974	ZNF26:HGLibA_62974	0.85	-4.7	-3.92	-3.99	-8.62	-8.69	-7.91	-12.61
STIL	HGLibA_54725	STIL:HGLibA_54725	3.07	-3.99	-5.4	-3.22	-9.39	-7.21	-8.62	-12.61		yes		yes
KIF3A	HGLibA_32222	KIF3A:HGLibA_32222	3.52	-4.41	-3.99	-4.21	-8.4	-8.62	-8.2	-12.61
KIT	HGLibA_32303	KIT:HGLibA_32303	0.01	-4.36	-4.57	-3.68	-8.93	-8.04	-8.25	-12.61	yes			yes
MED13L	HGLibA_36038	MED13L:HGLibA_36038	5.16	-4.31	-4.39	-3.91	-8.7	-8.22	-8.3	-12.61				yes
LSM2	HGLibA_34823	LSM2:HGLibA_34823	18.44	-4.08	-4.8	-3.73	-8.88	-7.81	-8.53	-12.61		yes		yes
MRPS2	HGLibA_37347	MRPS2:HGLibA_37347	59.34	-4.57	-4.73	-3.3	-9.3	-7.87	-8.03	-12.6		yes	yes
TAGLN2	HGLibA_55562	TAGLN2:HGLibA_55562	151.38	-4.26	-4.46	-3.88	-8.72	-8.14	-8.34	-12.6
TSC22D1	HGLibA_59106	TSC22D1:HGLibA_59106	9.26	-4.04	-4.18	-4.38	-8.22	-8.42	-8.56	-12.6
SON	HGLibA_53458	SON:HGLibA_53458	29.43	-4.17	-4.44	-3.98	-8.61	-8.15	-8.42	-12.59		yes	yes	yes
NFYC	HGLibA_39147	NFYC:HGLibA_39147	3.94	-3.93	-3.85	-4.8	-7.78	-8.73	-8.65	-12.58				yes
EIF3I	HGLibA_14788	EIF3I:HGLibA_14788	85.36	-5.14	-3.49	-3.95	-8.63	-9.09	-7.44	-12.58		yes	yes	yes
ARHGEF3	HGLibA_02846	ARHGEF3:HGLibA_02846	8.4	-4.11	-5.36	-3.1	-9.47	-7.21	-8.46	-12.57
TMEM138	HGLibA_57243	TMEM138:HGLibA_57243	4.59	-4.05	-5.36	-3.16	-9.41	-7.21	-8.52	-12.57
FADS6	HGLibA_15943	FADS6:HGLibA_15943	0	-4.29	-4.84	-3.44	-9.13	-7.73	-8.28	-12.57
CDC45	HGLibA_08586	CDC45:HGLibA_08586	17.63	-4.32	-4.3	-3.94	-8.62	-8.26	-8.24	-12.56		yes	yes	yes
PPRC1	HGLibA_45517	PPRC1:HGLibA_45517	24.31	-4.25	-4.62	-3.69	-8.87	-7.94	-8.31	-12.56		yes	yes	yes
IFNGR2	HGLibA_30000	IFNGR2:HGLibA_30000	12.95	-4.25	-4.51	-3.8	-8.76	-8.05	-8.31	-12.56
ABCC9	HGLibA_00189	ABCC9:HGLibA_00189	0.01	-4.15	-3.85	-4.56	-8	-8.71	-8.41	-12.56
FAM129C	HGLibA_16103	FAM129C:HGLibA_16103	0.01	-4.54	-4.81	-3.2	-9.35	-7.74	-8.01	-12.55
ZSCAN4	HGLibA_64313	ZSCAN4:HGLibA_64313	0	-4.1	-4.57	-3.87	-8.67	-7.97	-8.44	-12.54
CATSPERG	HGLibA_07373	CATSPERG:HGLibA_07373	0.01	-4.09	-3.92	-4.53	-8.01	-8.62	-8.45	-12.54
RNPS1	HGLibA_49018	RNPS1:HGLibA_49018	19.42	-3.99	-4.26	-4.28	-8.25	-8.27	-8.54	-12.53				yes
ARPC1B	HGLibA_03077	ARPC1B:HGLibA_03077	30.04	-4.61	-4.77	-3.15	-9.38	-7.76	-7.92	-12.53
PCYOX1	HGLibA_42983	PCYOX1:HGLibA_42983	13.66	-4.53	-4.31	-3.69	-8.84	-8.22	-8	-12.53
PRNP	HGLibA_45931	PRNP:HGLibA_45931	144.09	-4.12	-4.42	-3.99	-8.54	-8.11	-8.41	-12.53
RECQL5	HGLibA_48062	RECQL5:HGLibA_48062	6.71	-4.65	-4.65	-3.21	-9.3	-7.86	-7.86	-12.51
GTF2E2	HGLibA_20534	GTF2E2:HGLibA_20534	13.29	-4.05	-3.92	-4.53	-7.97	-8.58	-8.45	-12.5			yes	yes
NOV	HGLibA_39650	NOV:HGLibA_39650	22.23	-3.95	-4.6	-3.95	-8.55	-7.9	-8.55	-12.5
FERMT2	HGLibA_17297	FERMT2:HGLibA_17297	14.46	-4.04	-4.42	-4.03	-8.46	-8.07	-8.45	-12.49				yes
NDUFS8	HGLibA_38853	NDUFS8:HGLibA_38853	10.96	-4.22	-4.54	-3.73	-8.76	-7.95	-8.27	-12.49
LRRC46	HGLibA_34657	LRRC46:HGLibA_34657	0.77	-4.51	-4.13	-3.84	-8.64	-8.35	-7.97	-12.48
DYNLRB1	HGLibA_14258	DYNLRB1:HGLibA_14258	24.46	-4.38	-3.65	-4.45	-8.03	-8.83	-8.1	-12.48			yes	yes
CENPQ	HGLibA_09083	CENPQ:HGLibA_09083	10.18	-4.3	-5.08	-3.1	-9.38	-7.4	-8.18	-12.48			yes	yes
CXCR2	HGLibA_11883	CXCR2:HGLibA_11883	0	-3.95	-4.87	-3.65	-8.82	-7.6	-8.52	-12.47
MDP1	HGLibA_35995	MDP1:HGLibA_35995	18.8	-4.57	-3.85	-4.05	-8.42	-8.62	-7.9	-12.47
FBRSL1	HGLibA_16971	FBRSL1:HGLibA_16971	6.03	-3.91	-4.31	-4.25	-8.22	-8.16	-8.56	-12.47
CACTIN	HGLibA_06954	CACTIN:HGLibA_06954	5.51	-4.46	-4.04	-3.96	-8.5	-8.42	-8	-12.46			yes	yes
PTGES3L	HGLibA_46623	PTGES3L:HGLibA_46623	11.57	-4.05	-4.68	-3.73	-8.73	-7.78	-8.41	-12.46
ZNF429	HGLibA_63259	ZNF429:HGLibA_63259	0.55	-4.7	-4.13	-3.62	-8.83	-8.32	-7.75	-12.45
DENND1B	HGLibA_12932	DENND1B:HGLibA_12932	1.59	-4.1	-4.43	-3.92	-8.53	-8.02	-8.35	-12.45
DUSP19	HGLibA_14155	DUSP19:HGLibA_14155	0.29	-3.88	-4.36	-4.21	-8.24	-8.09	-8.57	-12.45
PDHA2	HGLibA_43154	PDHA2:HGLibA_43154	0	-4.12	-4.53	-3.79	-8.65	-7.91	-8.32	-12.44
MAP2K6	HGLibA_35443	MAP2K6:HGLibA_35443	3.86	-4.83	-4.59	-3.02	-9.42	-7.85	-7.61	-12.44	yes			yes
TRAF3IP2	HGLibA_58540	TRAF3IP2:HGLibA_58540	7.74	-4.59	-4.57	-3.28	-9.16	-7.87	-7.85	-12.44
HERPUD1	HGLibA_21172	HERPUD1:HGLibA_21172	14.74	-4.06	-4.69	-3.69	-8.75	-7.75	-8.38	-12.44
ACSL5	HGLibA_00563	ACSL5:HGLibA_00563	0	-4.49	-4.23	-3.71	-8.72	-8.2	-7.94	-12.43
CSE1L	HGLibA_11319	CSE1L:HGLibA_11319	71.79	-4.41	-4.47	-3.55	-8.88	-7.96	-8.02	-12.43		yes	yes	yes
DDX1	HGLibA_12648	DDX1:HGLibA_12648	2683.75	-4.27	-4.15	-4.01	-8.42	-8.28	-8.16	-12.43		yes	yes
ATG13	HGLibA_03466	ATG13:HGLibA_03466	8.46	-4.09	-3.96	-4.38	-8.05	-8.47	-8.34	-12.43
LUZP6	HGLibA_34936	LUZP6:HGLibA_34936	52.54	-3.9	-5.03	-3.5	-8.93	-7.4	-8.53	-12.43
NBPF15	HGLibA_38511	NBPF15:HGLibA_38511	4.19	-4.28	-4.29	-3.84	-8.57	-8.12	-8.13	-12.41
HIAT1	HGLibA_21277	HIAT1:HGLibA_21277	13.99	-3.98	-4.76	-3.66	-8.74	-7.64	-8.42	-12.4
MLX	HGLibA_36727	MLX:HGLibA_36727	24.96	-4.18	-4.22	-4	-8.4	-8.18	-8.22	-12.4
NSMCE1	HGLibA_40055	NSMCE1:HGLibA_40055	10.06	-4.01	-4.77	-3.62	-8.78	-7.63	-8.39	-12.4		yes	yes	yes
METTL4	HGLibA_36296	METTL4:HGLibA_36296	2.72	-4.16	-4.22	-4.01	-8.38	-8.17	-8.23	-12.39				yes
PLXNA2	HGLibA_44549	PLXNA2:HGLibA_44549	0.53	-4.77	-4.68	-2.92	-9.45	-7.69	-7.6	-12.37
KLK5	HGLibA_32550	KLK5:HGLibA_32550	0	-4.41	-4.8	-3.15	-9.21	-7.56	-7.95	-12.36
DLL4	HGLibA_13365	DLL4:HGLibA_13365	0.19	-4.36	-4.42	-3.58	-8.78	-7.94	-8	-12.36
GLIS2	HGLibA_19274	GLIS2:HGLibA_19274	5.89	-4.31	-4.1	-3.95	-8.41	-8.26	-8.05	-12.36
NDC80	HGLibA_38672	NDC80:HGLibA_38672	10.11	-4.28	-4.49	-3.59	-8.77	-7.87	-8.08	-12.36		yes	yes	yes
NEXN	HGLibA_39043	NEXN:HGLibA_39043	0.43	-4.19	-3.98	-4.19	-8.17	-8.38	-8.17	-12.36
ANGPT2	HGLibA_01903	ANGPT2:HGLibA_01903	0	-4.08	-5.15	-3.11	-9.23	-7.19	-8.26	-12.34
TRMT6	HGLibA_58983	TRMT6:HGLibA_58983	9.47	-3.91	-4.89	-3.54	-8.8	-7.45	-8.43	-12.34		yes	yes	yes
DCUN1D1	HGLibA_12566	DCUN1D1:HGLibA_12566	4.91	-4.31	-4.2	-3.81	-8.51	-8.12	-8.01	-12.32
TXN	HGLibA_59687	TXN:HGLibA_59687	218.6	-4.29	-4.47	-3.56	-8.76	-7.85	-8.03	-12.32		yes		yes
ENTPD3	HGLibA_15202	ENTPD3:HGLibA_15202	0	-4.6	-4.7	-3.01	-9.3	-7.61	-7.71	-12.31
C8orf48	HGLibA_06634	C8orf48:HGLibA_06634	1.62	-4.09	-4.62	-3.6	-8.71	-7.69	-8.22	-12.31
MAP4	HGLibA_35496	MAP4:HGLibA_35496	24.75	-4.44	-4.34	-3.52	-8.78	-7.96	-7.86	-12.3
TCHHL1	HGLibA_56094	TCHHL1:HGLibA_56094	0	-4.29	-4.3	-3.71	-8.59	-8	-8.01	-12.3
MYCN	HGLibA_37968	MYCN:HGLibA_37968	663.06	-4.12	-4.43	-3.75	-8.55	-7.87	-8.18	-12.3
PTTG1	HGLibA_46851	PTTG1:HGLibA_46851	26.06	-4.03	-4.57	-3.7	-8.6	-7.73	-8.27	-12.3				yes
MTMR14	HGLibA_37709	MTMR14:HGLibA_37709	4.54	-4.04	-4.98	-3.28	-9.02	-7.32	-8.26	-12.3
CUL3	HGLibA_11779	CUL3:HGLibA_11779	8.34	-4.11	-4.37	-3.81	-8.48	-7.92	-8.18	-12.29		yes	yes	yes
FNBP4	HGLibA_17741	FNBP4:HGLibA_17741	11.69	-5.03	-4.64	-2.62	-9.67	-7.65	-7.26	-12.29		yes	yes	yes
ZBTB12	HGLibA_62109	ZBTB12:HGLibA_62109	5.3	-4.67	-4.67	-2.95	-9.34	-7.62	-7.62	-12.29
ARL4A	HGLibA_02966	ARL4A:HGLibA_02966	4.24	-4.43	-4.65	-3.21	-9.08	-7.64	-7.86	-12.29
MEPCE	HGLibA_36190	MEPCE:HGLibA_36190	14.27	-4.19	-4.82	-3.27	-9.01	-7.46	-8.09	-12.28		yes	yes	yes
COX6C	HGLibA_10855	COX6C:HGLibA_10855	27.7	-4.09	-4.03	-4.16	-8.12	-8.25	-8.19	-12.28
OR11A1	HGLibA_40850	OR11A1:HGLibA_40850	0	-4.06	-4.24	-3.98	-8.3	-8.04	-8.22	-12.28
EBNA1BP2	HGLibA_14370	EBNA1BP2:HGLibA_14370	16.4	-4.11	-4.34	-3.83	-8.45	-7.94	-8.17	-12.28		yes	yes	yes
GUCA1C	HGLibA_20641	GUCA1C:HGLibA_20641	0.02	-3.88	-3.66	-4.73	-7.54	-8.61	-8.39	-12.27
TRIP13	HGLibA_58931	TRIP13:HGLibA_58931	23.66	-4.35	-4.74	-3.17	-9.09	-7.52	-7.91	-12.26		yes	yes
TUBE1	HGLibA_59588	TUBE1:HGLibA_59588	2.2	-4.19	-4.79	-3.28	-8.98	-7.47	-8.07	-12.26		yes	yes	yes
GNA14	HGLibA_19445	GNA14:HGLibA_19445	0.02	-4.16	-4.75	-3.35	-8.91	-7.51	-8.1	-12.26
AKAP1	HGLibA_01403	AKAP1:HGLibA_01403	27.14	-3.93	-4.85	-3.48	-8.78	-7.41	-8.33	-12.26
SRBD1	HGLibA_54214	SRBD1:HGLibA_54214	4.76	-3.89	-4.81	-3.55	-8.7	-7.44	-8.36	-12.25		yes	yes	yes
NMD3	HGLibA_39436	NMD3:HGLibA_39436	19.27	-4.6	-4.39	-3.26	-8.99	-7.86	-7.65	-12.25		yes		yes
GOLGA8O	HGLibA_19645	GOLGA8O:HGLibA_19645	0.08	-3.88	-3.69	-4.67	-7.57	-8.55	-8.36	-12.24		yes
CEACAM16	HGLibA_08925	CEACAM16:HGLibA_08925	0	-4.22	-4.04	-3.97	-8.26	-8.19	-8.01	-12.23
GGPS1	HGLibA_19006	GGPS1:HGLibA_19006	13.16	-4.16	-4.16	-3.91	-8.32	-8.07	-8.07	-12.23		yes	yes	yes
CCDC113	HGLibA_07547	CCDC113:HGLibA_07547	4.39	-4.16	-4.42	-3.65	-8.58	-7.81	-8.07	-12.23
NHP2	HGLibA_39197	NHP2:HGLibA_39197	45.41	-4.26	-4.3	-3.67	-8.56	-7.93	-7.97	-12.23		yes	yes	yes
MED1	HGLibA_36022	MED1:HGLibA_36022	35.05	-4.22	-5.09	-2.92	-9.31	-7.14	-8.01	-12.23		yes	yes	yes
GABRA2	HGLibA_18360	GABRA2:HGLibA_18360	2.44	-4.44	-4.44	-3.34	-8.88	-7.78	-7.78	-12.22
RASD2	HGLibA_47611	RASD2:HGLibA_47611	1.18	-4.16	-4.4	-3.66	-8.56	-7.82	-8.06	-12.22
KAT7	HGLibA_31353	KAT7:HGLibA_31353	9.74	-4.47	-4.47	-3.28	-8.94	-7.75	-7.75	-12.22		yes		yes
ATP1B3	HGLibA_03599	ATP1B3:HGLibA_03599	54.39	-4.31	-4.22	-3.69	-8.53	-8	-7.91	-12.22
IARS	HGLibA_29762	IARS:HGLibA_29762	67	-4.03	-4.51	-3.68	-8.54	-7.71	-8.19	-12.22		yes	yes	yes
USP7	HGLibA_60697	USP7:HGLibA_60697	20.08	-3.93	-4.24	-4.05	-8.17	-7.98	-8.29	-12.22			yes	yes
PHOX2B	HGLibA_43740	PHOX2B:HGLibA_43740	27.15	-4.3	-3.95	-3.96	-8.25	-8.26	-7.91	-12.21
EIF5A2	HGLibA_14858	EIF5A2:HGLibA_14858	2.82	-4.1	-3.73	-4.38	-7.83	-8.48	-8.11	-12.21
ANKRD18A	HGLibA_02018	ANKRD18A:HGLibA_02018	0.42	-4.52	-4.52	-3.17	-9.04	-7.69	-7.69	-12.21
SARNP	HGLibA_50033	SARNP:HGLibA_50033	20.25	-3.91	-4.39	-3.9	-8.3	-7.81	-8.29	-12.2		yes		yes
KCNJ16	HGLibA_31556	KCNJ16:HGLibA_31556	0	-4.34	-4.11	-3.75	-8.45	-8.09	-7.86	-12.2
GSR	HGLibA_20444	GSR:HGLibA_20444	32.93	-4.6	-4.6	-2.99	-9.2	-7.59	-7.59	-12.19
CSTF3	HGLibA_11491	CSTF3:HGLibA_11491	5.69	-4.28	-3.9	-4	-8.18	-8.28	-7.9	-12.18		yes	yes	yes
SLC6A20	HGLibA_52611	SLC6A20:HGLibA_52611	0	-4.52	-4.54	-3.11	-9.06	-7.63	-7.65	-12.17
HSD17B6	HGLibA_29483	HSD17B6:HGLibA_29483	0.15	-4.03	-4.16	-3.97	-8.19	-8	-8.13	-12.16
CENPC1	HGLibA_09049	CENPC1:HGLibA_09049	2.74	-4.54	-4.22	-3.4	-8.76	-7.94	-7.62	-12.16			yes	yes
RMDN1	HGLibA_48653	RMDN1:HGLibA_48653	5.54	-4.38	-4.31	-3.47	-8.69	-7.85	-7.78	-12.16
OR4C46	HGLibA_41246	OR4C46:HGLibA_41246	0	-4.43	-4.97	-2.76	-9.4	-7.19	-7.73	-12.16
MTFMT	HGLibA_37643	MTFMT:HGLibA_37643	3.67	-4.15	-4.33	-3.67	-8.48	-7.82	-8	-12.15		yes
LRRC71	HGLibA_34707	LRRC71:HGLibA_34707	0	-4.14	-4.66	-3.35	-8.8	-7.49	-8.01	-12.15
ORC2	HGLibA_41891	ORC2:HGLibA_41891	8.11	-4.31	-4.47	-3.37	-8.78	-7.68	-7.84	-12.15		yes	yes	yes
PTRH2	HGLibA_46841	PTRH2:HGLibA_46841	20.21	-3.98	-4.23	-3.93	-8.21	-7.91	-8.16	-12.14
ZNF233	HGLibA_62931	ZNF233:HGLibA_62931	0.57	-3.93	-3.99	-4.19	-7.92	-8.12	-8.18	-12.11
ATL2	HGLibA_03518	ATL2:HGLibA_03518	12.99	-4.05	-4.49	-3.56	-8.54	-7.61	-8.05	-12.1		yes	yes	yes
SPAG6	HGLibA_53651	SPAG6:HGLibA_53651	0.02	-4.31	-4.42	-3.35	-8.73	-7.66	-7.77	-12.08
CWC15	HGLibA_11813	CWC15:HGLibA_11813	15.04	-4.33	-3.97	-3.77	-8.3	-8.1	-7.74	-12.07
NELFA	HGLibA_38960	NELFA:HGLibA_38960	5.75	-4.12	-4.02	-3.93	-8.14	-8.05	-7.95	-12.07			yes	yes
UXT	HGLibA_60770	UXT:HGLibA_60770	23.09	-3.97	-4.05	-4.05	-8.02	-8.02	-8.1	-12.07			yes	yes
SEC23IP	HGLibA_50514	SEC23IP:HGLibA_50514	12.63	-4.16	-4.56	-3.35	-8.72	-7.51	-7.91	-12.07
NAA50	HGLibA_38288	NAA50:HGLibA_38288	35.41	-4.33	-4.54	-3.19	-8.87	-7.52	-7.73	-12.06		yes	yes	yes
RDH14	HGLibA_48032	RDH14:HGLibA_48032	8.52	-4	-4.58	-3.48	-8.58	-7.48	-8.06	-12.06
C4orf26	HGLibA_06309	C4orf26:HGLibA_06309	0.02	-4.4	-4.71	-2.95	-9.11	-7.35	-7.66	-12.06
SASH1	HGLibA_50050	SASH1:HGLibA_50050	4.75	-4.32	-4.22	-3.5	-8.54	-7.82	-7.72	-12.04
PUM2	HGLibA_46871	PUM2:HGLibA_46871	25.41	-4.22	-4.78	-3.04	-9	-7.26	-7.82	-12.04				yes
TRAM1L1	HGLibA_58572	TRAM1L1:HGLibA_58572	2.82	-4.37	-4.32	-3.34	-8.69	-7.71	-7.66	-12.03
PSMC3IP	HGLibA_46424	PSMC3IP:HGLibA_46424	17.34	-4.68	-3.37	-3.97	-8.05	-8.65	-7.34	-12.02				yes
CNTD1	HGLibA_10386	CNTD1:HGLibA_10386	0.01	-4.12	-4.12	-3.78	-8.24	-7.9	-7.9	-12.02
IL10	HGLibA_30231	IL10:HGLibA_30231	0	-4.04	-4.6	-3.37	-8.64	-7.41	-7.97	-12.01
CPSF4L	HGLibA_11010	CPSF4L:HGLibA_11010	0.01	-4.07	-3.94	-3.99	-8.01	-8.06	-7.93	-12
ANAPC10	HGLibA_01864	ANAPC10:HGLibA_01864	3.58	-3.96	-4.56	-3.48	-8.52	-7.44	-8.04	-12			yes	yes
NCR2	HGLibA_38653	NCR2:HGLibA_38653	0	-4.03	-4.39	-3.57	-8.42	-7.6	-7.96	-11.99
OR7D4	HGLibA_41763	OR7D4:HGLibA_41763	0	-3.96	-4.11	-3.92	-8.07	-7.88	-8.03	-11.99
NUP155	HGLibA_40314	NUP155:HGLibA_40314	11.48	-4.05	-4.74	-3.2	-8.79	-7.25	-7.94	-11.99		yes	yes	yes
HDHD3	HGLibA_21058	HDHD3:HGLibA_21058	3.66	-4.32	-3.62	-4.04	-7.94	-8.36	-7.66	-11.98
PROSC	HGLibA_45980	PROSC:HGLibA_45980	11.38	-3.99	-4.31	-3.68	-8.3	-7.67	-7.99	-11.98
CEP350	HGLibA_09135	CEP350:HGLibA_09135	5.6	-4.47	-3.77	-3.73	-8.24	-8.2	-7.5	-11.97				yes
BNIP3	HGLibA_04656	BNIP3:HGLibA_04656	8.81	-4.21	-4.67	-3.08	-8.88	-7.29	-7.75	-11.96
NFS1	HGLibA_39130	NFS1:HGLibA_39130	3.16	-4.32	-4.52	-3.11	-8.84	-7.43	-7.63	-11.95		yes	yes	yes
KISS1	HGLibA_32297	KISS1:HGLibA_32297	0	-3.95	-4.27	-3.73	-8.22	-7.68	-8	-11.95
WDR1	HGLibA_61311	WDR1:HGLibA_61311	38.71	-4.21	-4.27	-3.46	-8.48	-7.67	-7.73	-11.94		yes
PRPF19	HGLibA_46001	PRPF19:HGLibA_46001	62.12	-4.08	-3.97	-3.89	-8.05	-7.97	-7.86	-11.94		yes	yes	yes
POLR2C	HGLibA_44857	POLR2C:HGLibA_44857	33.69	-4.52	-4.77	-2.65	-9.29	-7.17	-7.42	-11.94		yes	yes	yes
TMEM114	HGLibA_57168	TMEM114:HGLibA_57168	0	-4.36	-4.5	-3.08	-8.86	-7.44	-7.58	-11.94
CASP8	HGLibA_07326	CASP8:HGLibA_07326	4	-3.93	-4.53	-3.47	-8.46	-7.4	-8	-11.93
CAPN2	HGLibA_07164	CAPN2:HGLibA_07164	49.63	-4.51	-4.41	-3.01	-8.92	-7.52	-7.42	-11.93
MORC3	HGLibA_36941	MORC3:HGLibA_36941	5.32	-4.47	-4.47	-2.98	-8.94	-7.45	-7.45	-11.92
WAC	HGLibA_61226	WAC:HGLibA_61226	13.41	-4.32	-4.32	-3.28	-8.64	-7.6	-7.6	-11.92				yes
PSMD10	HGLibA_46440	PSMD10:HGLibA_46440	14.17	-4.26	-4.38	-3.28	-8.64	-7.54	-7.66	-11.92
CUL9	HGLibA_11794	CUL9:HGLibA_11794	2.91	-4.06	-4.7	-3.15	-8.76	-7.21	-7.85	-11.91
WIPF2	HGLibA_61596	WIPF2:HGLibA_61596	10.56	-4.05	-4.37	-3.49	-8.42	-7.54	-7.86	-11.91
POTEM	HGLibA_45035	POTEM:HGLibA_45035	0.09	-4.48	-4.24	-3.17	-8.72	-7.65	-7.41	-11.89
BBS9	HGLibA_04228	BBS9:HGLibA_04228	1.38	-4.17	-4.11	-3.61	-8.28	-7.78	-7.72	-11.89
ZFAND4	HGLibA_62443	ZFAND4:HGLibA_62443	0.42	-3.97	-3.86	-4.05	-7.83	-8.02	-7.91	-11.88
RAD9B	HGLibA_47399	RAD9B:HGLibA_47399	0.09	-4.31	-3.81	-3.75	-8.12	-8.06	-7.56	-11.87
DDB1	HGLibA_12595	DDB1:HGLibA_12595	27.36	-4.02	-4.2	-3.65	-8.22	-7.67	-7.85	-11.87		yes	yes	yes
RORB	HGLibA_49065	RORB:HGLibA_49065	0.62	-4.26	-4.15	-3.45	-8.41	-7.71	-7.6	-11.86
YTHDF2	HGLibA_62022	YTHDF2:HGLibA_62022	17.86	-4.24	-5.43	-2.19	-9.67	-6.43	-7.62	-11.86
SYNCRIP	HGLibA_55255	SYNCRIP:HGLibA_55255	50.68	-3.94	-4.25	-3.67	-8.19	-7.61	-7.92	-11.86				yes
VDR	HGLibA_60896	VDR:HGLibA_60896	4.37	-4.31	-4.31	-3.22	-8.62	-7.53	-7.53	-11.84
G6PC	HGLibA_18304	G6PC:HGLibA_18304	0	-4.08	-3.68	-4.08	-7.76	-8.16	-7.76	-11.84
RPL18A	HGLibA_49177	RPL18A:HGLibA_49177	100.08	-3.98	-4.11	-3.75	-8.09	-7.73	-7.86	-11.84		yes		yes
OR1S2	HGLibA_41004	OR1S2:HGLibA_41004	0	-4.04	-4.27	-3.53	-8.31	-7.57	-7.8	-11.84
OR4F29	HGLibA_41289	OR4F29:HGLibA_41289	0	-4.01	-4.5	-3.31	-8.51	-7.32	-7.81	-11.82
EXOC7	HGLibA_15761	EXOC7:HGLibA_15761	34.59	-3.94	-3.94	-3.94	-7.88	-7.88	-7.88	-11.82				yes
RPP14	HGLibA_49310	RPP14:HGLibA_49310	7.07	-4.02	-4.21	-3.58	-8.23	-7.6	-7.79	-11.81		yes	yes	yes
SPOCK2	HGLibA_54040	SPOCK2:HGLibA_54040	0.08	-4.56	-3.98	-3.27	-8.54	-7.83	-7.25	-11.81
KRTAP4-11	HGLibA_33039	KRTAP4-11:HGLibA_33039	0	-4.64	-4.25	-2.91	-8.89	-7.55	-7.16	-11.8
KIR2DL3	HGLibA_32274	KIR2DL3:HGLibA_32274	0	-4.55	-4.36	-2.89	-8.91	-7.44	-7.25	-11.8
PGM3	HGLibA_43557	PGM3:HGLibA_43557	9.78	-4.08	-4.08	-3.64	-8.16	-7.72	-7.72	-11.8		yes	yes	yes
FAM117A	HGLibA_16042	FAM117A:HGLibA_16042	2.26	-4.23	-4.31	-3.26	-8.54	-7.49	-7.57	-11.8
ERCC3	HGLibA_15436	ERCC3:HGLibA_15436	9.74	-3.93	-3.93	-3.93	-7.86	-7.86	-7.86	-11.79		yes	yes	yes
C6orf99	HGLibA_06515	C6orf99:HGLibA_06515	0.2	-3.89	-3.64	-4.25	-7.53	-8.14	-7.89	-11.78
WAPAL	HGLibA_61228	WAPAL:HGLibA_61228	12.62	-4.27	-3.8	-3.7	-8.07	-7.97	-7.5	-11.77				yes
NAA30	HGLibA_38277	NAA30:HGLibA_38277	4.93	-4.48	-3.67	-3.6	-8.15	-8.08	-7.27	-11.75		yes	yes	yes
NEURL2	HGLibA_39015	NEURL2:HGLibA_39015	6.97	-4.05	-4.52	-3.18	-8.57	-7.23	-7.7	-11.75
TRNT1	HGLibA_59001	TRNT1:HGLibA_59001	6.94	-4.27	-4.21	-3.26	-8.48	-7.53	-7.47	-11.74				yes
IFITM10	HGLibA_29929	IFITM10:HGLibA_29929	0.9	-4.22	-4.31	-3.21	-8.53	-7.43	-7.52	-11.74
ITGAL	HGLibA_31044	ITGAL:HGLibA_31044	0	-4.31	-4.24	-3.18	-8.55	-7.49	-7.42	-11.73
TOR1AIP2	HGLibA_58310	TOR1AIP2:HGLibA_58310	5.62	-4.13	-4.12	-3.48	-8.25	-7.61	-7.6	-11.73				yes
MMP10	HGLibA_36767	MMP10:HGLibA_36767	0.68	-4.21	-4.01	-3.51	-8.22	-7.72	-7.52	-11.73
C10orf55	HGLibA_05080	C10orf55:HGLibA_05080	0.2	-3.94	-4.41	-3.37	-8.35	-7.31	-7.78	-11.72
RBM14	HGLibA_47774	RBM14:HGLibA_47774	29.58	-5.35	-3.91	-2.45	-9.26	-7.8	-6.36	-11.71		yes	yes	yes
TPM2	HGLibA_58431	TPM2:HGLibA_58431	29.79	-4.37	-4.48	-2.86	-8.85	-7.23	-7.34	-11.71
CA5A	HGLibA_06812	CA5A:HGLibA_06812	0	-4.55	-4.17	-2.99	-8.72	-7.54	-7.16	-11.71
GTF3C4	HGLibA_20589	GTF3C4:HGLibA_20589	18.51	-4.03	-4.4	-3.28	-8.43	-7.31	-7.68	-11.71		yes	yes	yes
EXOSC10	HGLibA_15773	EXOSC10:HGLibA_15773	10.31	-4.09	-4.54	-3.07	-8.63	-7.16	-7.61	-11.7		yes	yes	yes
ARHGAP23	HGLibA_02731	ARHGAP23:HGLibA_02731	11.75	-3.99	-4.06	-3.64	-8.05	-7.63	-7.7	-11.69
KRTAP4-4	HGLibA_33053	KRTAP4-4:HGLibA_33053	0	-4.15	-4.04	-3.49	-8.19	-7.64	-7.53	-11.68
ATP6V1E1	HGLibA_03747	ATP6V1E1:HGLibA_03747	22.74	-4.03	-4.24	-3.41	-8.27	-7.44	-7.65	-11.68			yes	yes
CSPP1	HGLibA_11421	CSPP1:HGLibA_11421	3.67	-4.32	-4.69	-2.66	-9.01	-6.98	-7.35	-11.67
LPIN1	HGLibA_34382	LPIN1:HGLibA_34382	137.18	-4.52	-3.89	-3.26	-8.41	-7.78	-7.15	-11.67
FAM120C	HGLibA_16063	FAM120C:HGLibA_16063	0.19	-3.96	-4.43	-3.28	-8.39	-7.24	-7.71	-11.67
C19orf25	HGLibA_05641	C19orf25:HGLibA_05641	3.51	-4.43	-3.94	-3.29	-8.37	-7.72	-7.23	-11.66
WDR18	HGLibA_61328	WDR18:HGLibA_61328	25.6	-4.83	-4.05	-2.78	-8.88	-7.61	-6.83	-11.66		yes	yes	yes
CKMT1A	HGLibA_09779	CKMT1A:HGLibA_09779	0.05	-4.14	-4.43	-3.08	-8.57	-7.22	-7.51	-11.65
PHGDH	HGLibA_43682	PHGDH:HGLibA_43682	21.03	-3.9	-4.17	-3.58	-8.07	-7.48	-7.75	-11.65
BHLHA15	HGLibA_04466	BHLHA15:HGLibA_04466	0.33	-4.23	-4.23	-3.18	-8.46	-7.41	-7.41	-11.64
SYK	HGLibA_55237	SYK:HGLibA_55237	0.01	-4.21	-4.21	-3.22	-8.42	-7.43	-7.43	-11.64	yes
NUTM1	HGLibA_40390	NUTM1:HGLibA_40390	0	-4	-3.64	-4	-7.64	-8	-7.64	-11.64
TRIM40	HGLibA_58780	TRIM40:HGLibA_58780	0	-3.91	-4.27	-3.46	-8.18	-7.37	-7.73	-11.64
C3orf30	HGLibA_06226	C3orf30:HGLibA_06226	0	-4.13	-4.25	-3.26	-8.38	-7.39	-7.51	-11.64
SPG11	HGLibA_53918	SPG11:HGLibA_53918	4.47	-4.08	-4.34	-3.21	-8.42	-7.29	-7.55	-11.63
APCS	HGLibA_02401	APCS:HGLibA_02401	0	-3.94	-3.94	-3.75	-7.88	-7.69	-7.69	-11.63
HBG1	HGLibA_20924	HBG1:HGLibA_20924	0.06	-4.12	-4.3	-3.2	-8.42	-7.32	-7.5	-11.62
NUPL1	HGLibA_40368	NUPL1:HGLibA_40368	9.74	-4.49	-3.84	-3.28	-8.33	-7.77	-7.12	-11.61			yes	yes
TRIM54	HGLibA_58831	TRIM54:HGLibA_58831	0.27	-4.24	-3.86	-3.51	-8.1	-7.75	-7.37	-11.61
UQCRC1	HGLibA_60402	UQCRC1:HGLibA_60402	48.45	-3.9	-4.58	-3.13	-8.48	-7.03	-7.71	-11.61		yes	yes	yes
SRA1	HGLibA_54211	SRA1:HGLibA_54211	7.95	-4.28	-4.18	-3.14	-8.46	-7.42	-7.32	-11.6
ATP2A2	HGLibA_03609	ATP2A2:HGLibA_03609	27.33	-4.49	-4.18	-2.93	-8.67	-7.42	-7.11	-11.6		yes	yes	yes
SPCS1	HGLibA_53847	SPCS1:HGLibA_53847	14.49	-4.26	-4.26	-3.07	-8.52	-7.33	-7.33	-11.59
EIF4A3	HGLibA_14810	EIF4A3:HGLibA_14810	47.2	-4.12	-4.01	-3.46	-8.13	-7.58	-7.47	-11.59		yes	yes	yes
PABPC4	HGLibA_42223	PABPC4:HGLibA_42223	10.94	-4.09	-3.9	-3.6	-7.99	-7.69	-7.5	-11.59
APOLD1	HGLibA_02545	APOLD1:HGLibA_02545	10.28	-4.17	-4.15	-3.26	-8.32	-7.43	-7.41	-11.58				yes
FHL1	HGLibA_17480	FHL1:HGLibA_17480	57.2	-3.96	-3.9	-3.72	-7.86	-7.68	-7.62	-11.58
NUBP2	HGLibA_40192	NUBP2:HGLibA_40192	10.8	-4.31	-3.69	-3.56	-8	-7.87	-7.25	-11.56		yes		yes
CNIH	HGLibA_10282	CNIH:HGLibA_10282	22.76	-4.07	-3.99	-3.5	-8.06	-7.57	-7.49	-11.56
UBE2O	HGLibA_59930	UBE2O:HGLibA_59930	20.78	-3.96	-4.32	-3.28	-8.28	-7.24	-7.6	-11.56
CCDC112	HGLibA_07543	CCDC112:HGLibA_07543	3.81	-3.98	-4	-3.57	-7.98	-7.55	-7.57	-11.55
BTF3	HGLibA_04934	BTF3:HGLibA_04934	160.96	-4.39	-4.39	-2.77	-8.78	-7.16	-7.16	-11.55				yes
MEF2A	HGLibA_36113	MEF2A:HGLibA_36113	9.86	-4.36	-3.96	-3.22	-8.32	-7.58	-7.18	-11.54
ARFIP2	HGLibA_02678	ARFIP2:HGLibA_02678	3.98	-3.99	-3.59	-3.96	-7.58	-7.95	-7.55	-11.54
SLC12A4	HGLibA_51655	SLC12A4:HGLibA_51655	4.49	-3.91	-4.42	-3.21	-8.33	-7.12	-7.63	-11.54
MNAT1	HGLibA_36849	MNAT1:HGLibA_36849	6.06	-3.9	-4.95	-2.68	-8.85	-6.58	-7.63	-11.53		yes		yes
PKD2	HGLibA_44087	PKD2:HGLibA_44087	9.25	-4.23	-4.27	-3.02	-8.5	-7.25	-7.29	-11.52
APBB1	HGLibA_02377	APBB1:HGLibA_02377	4.39	-4.09	-3.98	-3.45	-8.07	-7.54	-7.43	-11.52
ASTN1	HGLibA_03379	ASTN1:HGLibA_03379	0.02	-3.9	-4.37	-3.24	-8.27	-7.14	-7.61	-11.51
DNASE2B	HGLibA_13667	DNASE2B:HGLibA_13667	0	-4.02	-4.02	-3.46	-8.04	-7.48	-7.48	-11.5
OR10V1	HGLibA_40839	OR10V1:HGLibA_40839	0	-4.2	-3.57	-3.72	-7.77	-7.92	-7.29	-11.49
ZNF562	HGLibA_63537	ZNF562:HGLibA_63537	3.16	-3.94	-4.21	-3.33	-8.15	-7.27	-7.54	-11.48
PPP1CB	HGLibA_45295	PPP1CB:HGLibA_45295	23.27	-3.92	-3.64	-3.92	-7.56	-7.84	-7.56	-11.48		yes		yes
SHBG	HGLibA_51286	SHBG:HGLibA_51286	0.02	-4.04	-3.7	-3.73	-7.74	-7.77	-7.43	-11.47
GRB7	HGLibA_20234	GRB7:HGLibA_20234	0.04	-3.96	-4.09	-3.42	-8.05	-7.38	-7.51	-11.47
MAFG	HGLibA_35170	MAFG:HGLibA_35170	12.59	-4.6	-4.3	-2.57	-8.9	-7.17	-6.87	-11.47
SLC4A4	HGLibA_52507	SLC4A4:HGLibA_52507	0.22	-4.01	-4.08	-3.37	-8.09	-7.38	-7.45	-11.46
SMCR7L	HGLibA_52968	SMCR7L:HGLibA_52968	13.61	-4.12	-4.52	-2.81	-8.64	-6.93	-7.33	-11.45
PDS5B	HGLibA_43233	PDS5B:HGLibA_43233	4.45	-4.16	-3.79	-3.5	-7.95	-7.66	-7.29	-11.45
SBF1	HGLibA_50082	SBF1:HGLibA_50082	13.65	-3.93	-4.17	-3.34	-8.1	-7.27	-7.51	-11.44
MYBPH	HGLibA_37947	MYBPH:HGLibA_37947	0.01	-4.58	-4.35	-2.5	-8.93	-7.08	-6.85	-11.43
CRNKL1	HGLibA_11204	CRNKL1:HGLibA_11204	10.12	-4.06	-4.24	-3.13	-8.3	-7.19	-7.37	-11.43		yes	yes	yes
RPF1	HGLibA_49118	RPF1:HGLibA_49118	12.38	-4.26	-4.25	-2.91	-8.51	-7.17	-7.16	-11.42			yes	yes
PPP4R1	HGLibA_45491	PPP4R1:HGLibA_45491	10.6	-4.02	-4.11	-3.29	-8.13	-7.31	-7.4	-11.42				yes
KCNAB1	HGLibA_31436	KCNAB1:HGLibA_31436	0.2	-4.4	-4.32	-2.69	-8.72	-7.09	-7.01	-11.41
GOSR2	HGLibA_19686	GOSR2:HGLibA_19686	22.24	-4.22	-3.3	-3.89	-7.52	-8.11	-7.19	-11.41		yes	yes	yes
FAM92A1	HGLibA_16796	FAM92A1:HGLibA_16796	3.74	-4.27	-4.15	-2.98	-8.42	-7.25	-7.13	-11.4
RPS24	HGLibA_49402	RPS24:HGLibA_49402	45.19	-4.09	-4.1	-3.21	-8.19	-7.3	-7.31	-11.4				yes
RBM48	HGLibA_47857	RBM48:HGLibA_47857	2.56	-4.13	-4.35	-2.91	-8.48	-7.04	-7.26	-11.39			yes	yes
PMM2	HGLibA_44605	PMM2:HGLibA_44605	4.66	-3.91	-4.02	-3.46	-7.93	-7.37	-7.48	-11.39				yes
SPDYA	HGLibA_53862	SPDYA:HGLibA_53862	4.3	-4.24	-4.24	-2.9	-8.48	-7.14	-7.14	-11.38
ITFG1	HGLibA_30994	ITFG1:HGLibA_30994	10.07	-4.06	-3.98	-3.32	-8.04	-7.38	-7.3	-11.36
DOCK2	HGLibA_13741	DOCK2:HGLibA_13741	0.49	-3.97	-3.97	-3.41	-7.94	-7.38	-7.38	-11.35
MDN1	HGLibA_35990	MDN1:HGLibA_35990	4.98	-4.41	-3.41	-3.53	-7.82	-7.94	-6.94	-11.35		yes	yes	yes
SLC39A7	HGLibA_52408	SLC39A7:HGLibA_52408	17.61	-4.09	-3.82	-3.44	-7.91	-7.53	-7.26	-11.35			yes
UQCR10	HGLibA_60392	UQCR10:HGLibA_60392	55.51	-4.17	-3.96	-3.21	-8.13	-7.38	-7.17	-11.34
AMZ2	HGLibA_01858	AMZ2:HGLibA_01858	27.49	-4.14	-4.14	-3.04	-8.28	-7.18	-7.18	-11.32
KCNJ16	HGLibA_31554	KCNJ16:HGLibA_31554	0	-4.34	-4.24	-2.72	-8.58	-7.06	-6.96	-11.3
KDM2A	HGLibA_31781	KDM2A:HGLibA_31781	12.37	-4.27	-3.99	-3.04	-8.26	-7.31	-7.03	-11.3				yes
FOXD4L6	HGLibA_17856	FOXD4L6:HGLibA_17856	0.13	-4.48	-3.37	-3.44	-7.85	-7.92	-6.81	-11.29
OSBPL6	HGLibA_41950	OSBPL6:HGLibA_41950	1.73	-3.91	-3.91	-3.47	-7.82	-7.38	-7.38	-11.29
TACC1	HGLibA_55446	TACC1:HGLibA_55446	4.84	-4.19	-4.25	-2.84	-8.44	-7.03	-7.09	-11.28
POLR3A	HGLibA_44898	POLR3A:HGLibA_44898	7.33	-3.99	-3.54	-3.75	-7.53	-7.74	-7.29	-11.28		yes	yes	yes
FAM117A	HGLibA_16043	FAM117A:HGLibA_16043	2.26	-4.07	-4.28	-2.91	-8.35	-6.98	-7.19	-11.26
ZNF280A	HGLibA_63012	ZNF280A:HGLibA_63012	0	-4.46	-3.96	-2.84	-8.42	-7.3	-6.8	-11.26
PARP2	HGLibA_42520	PARP2:HGLibA_42520	13.66	-4.24	-3.8	-3.22	-8.04	-7.46	-7.02	-11.26
FAM213B	HGLibA_16473	FAM213B:HGLibA_16473	2.72	-4.12	-3.84	-3.3	-7.96	-7.42	-7.14	-11.26
EEF1B2	HGLibA_14496	EEF1B2:HGLibA_14496	129.28	-4.25	-3.51	-3.48	-7.76	-7.73	-6.99	-11.24
SLC39A11	HGLibA_52383	SLC39A11:HGLibA_52383	2.48	-4.06	-3.95	-3.23	-8.01	-7.29	-7.18	-11.24
PBRM1	HGLibA_42629	PBRM1:HGLibA_42629	12.49	-4.23	-3.89	-3.11	-8.12	-7.34	-7	-11.23
HSD17B4	HGLibA_29482	HSD17B4:HGLibA_29482	13.79	-4.03	-3.76	-3.43	-7.79	-7.46	-7.19	-11.22
FAM98A	HGLibA_16809	FAM98A:HGLibA_16809	22.89	-4.07	-4.58	-2.56	-8.65	-6.63	-7.14	-11.21
FAM135B	HGLibA_16135	FAM135B:HGLibA_16135	0	-3.92	-3.71	-3.58	-7.63	-7.5	-7.29	-11.21
HIP1R	HGLibA_21336	HIP1R:HGLibA_21336	2.97	-4.4	-3.99	-2.81	-8.39	-7.21	-6.8	-11.2
HAP1	HGLibA_20837	HAP1:HGLibA_20837	1.04	-4.2	-4.33	-2.67	-8.53	-6.87	-7	-11.2		yes
ZC3H3	HGLibA_62261	ZC3H3:HGLibA_62261	5.43	-3.92	-4.11	-3.17	-8.03	-7.09	-7.28	-11.2		yes	yes	yes
RAF1	HGLibA_47416	RAF1:HGLibA_47416	15.93	-4.37	-3.3	-3.53	-7.67	-7.9	-6.83	-11.2	yes	yes	yes	yes
PTCD2	HGLibA_46549	PTCD2:HGLibA_46549	3.19	-3.93	-3.93	-3.34	-7.86	-7.27	-7.27	-11.2
RNF113A	HGLibA_48759	RNF113A:HGLibA_48759	7.85	-4.13	-3.36	-3.69	-7.49	-7.82	-7.05	-11.18		yes	yes
RNF182	HGLibA_48873	RNF182:HGLibA_48873	4.62	-3.96	-4.31	-2.9	-8.27	-6.86	-7.21	-11.17
PTK6	HGLibA_46673	PTK6:HGLibA_46673	0.03	-4.11	-3.92	-3.13	-8.03	-7.24	-7.05	-11.16	yes
CLPX	HGLibA_10119	CLPX:HGLibA_10119	10.91	-3.93	-4.37	-2.86	-8.3	-6.79	-7.23	-11.16		yes
CSRNP3	HGLibA_11429	CSRNP3:HGLibA_11429	1.13	-4.55	-4.07	-2.53	-8.62	-7.08	-6.6	-11.15
ZNF721	HGLibA_63917	ZNF721:HGLibA_63917	3.71	-3.89	-4.7	-2.56	-8.59	-6.45	-7.26	-11.15
FOXD4L4	HGLibA_17850	FOXD4L4:HGLibA_17850	0.13	-4.57	-3.29	-3.28	-7.86	-7.85	-6.57	-11.14
GINS4	HGLibA_19111	GINS4:HGLibA_19111	2.34	-4.05	-3.66	-3.43	-7.71	-7.48	-7.09	-11.14			yes
SUMF1	HGLibA_55059	SUMF1:HGLibA_55059	4.74	-4.13	-3.74	-3.26	-7.87	-7.39	-7	-11.13
EFHB	HGLibA_14568	EFHB:HGLibA_14568	0.09	-3.99	-3.88	-3.25	-7.87	-7.24	-7.13	-11.12
OGFOD2	HGLibA_40599	OGFOD2:HGLibA_40599	4.19	-3.94	-3.8	-3.35	-7.74	-7.29	-7.15	-11.09
OR4F21	HGLibA_41285	OR4F21:HGLibA_41285	0	-3.91	-3.97	-3.21	-7.88	-7.12	-7.18	-11.09
SLC25A25	HGLibA_51973	SLC25A25:HGLibA_51973	6.63	-3.89	-4.07	-3.13	-7.96	-7.02	-7.2	-11.09
EDDM3B	HGLibA_14451	EDDM3B:HGLibA_14451	0	-3.98	-4.04	-3.06	-8.02	-7.04	-7.1	-11.08
TMPRSS11D	HGLibA_57907	TMPRSS11D:HGLibA_57907	0	-3.89	-3.89	-3.3	-7.78	-7.19	-7.19	-11.08
COX8C	HGLibA_10877	COX8C:HGLibA_10877	0	-3.95	-4.03	-3.09	-7.98	-7.04	-7.12	-11.07
AKAP9	HGLibA_01452	AKAP9:HGLibA_01452	2.42	-4	-4.09	-2.95	-8.09	-6.95	-7.04	-11.04
PARP3	HGLibA_42523	PARP3:HGLibA_42523	3.44	-3.99	-4.85	-2.2	-8.84	-6.19	-7.05	-11.04
GALR2	HGLibA_18589	GALR2:HGLibA_18589	0.07	-3.97	-3.46	-3.59	-7.43	-7.56	-7.05	-11.02
SUPT4H1	HGLibA_55106	SUPT4H1:HGLibA_55106	28.66	-3.91	-4.1	-3.01	-8.01	-6.92	-7.11	-11.02			yes	yes
NAP1L1	HGLibA_38400	NAP1L1:HGLibA_38400	37.43	-3.9	-3.87	-3.25	-7.77	-7.15	-7.12	-11.02				yes
RARA	HGLibA_47560	RARA:HGLibA_47560	18.98	-3.88	-4.49	-2.64	-8.37	-6.52	-7.13	-11.01		yes		yes
ORC3	HGLibA_41896	ORC3:HGLibA_41896	13.04	-3.97	-3.35	-3.69	-7.32	-7.66	-7.04	-11.01		yes	yes	yes
BTBD7	HGLibA_04919	BTBD7:HGLibA_04919	2.34	-4.04	-3.81	-3.15	-7.85	-7.19	-6.96	-11
SLC3A1	HGLibA_52417	SLC3A1:HGLibA_52417	0	-3.98	-3.98	-3.04	-7.96	-7.02	-7.02	-11
RGPD3	HGLibA_48320	RGPD3:HGLibA_48320	3.28	-4.11	-4.11	-2.77	-8.22	-6.88	-6.88	-10.99
ACTN4	HGLibA_00645	ACTN4:HGLibA_00645	54.37	-4.37	-4.24	-2.37	-8.61	-6.74	-6.61	-10.98
CRYZL1	HGLibA_11296	CRYZL1:HGLibA_11296	2.81	-3.97	-3.82	-3.19	-7.79	-7.16	-7.01	-10.98
RPS9	HGLibA_49482	RPS9:HGLibA_49482	38.81	-4.08	-3.81	-3.06	-7.89	-7.14	-6.87	-10.95		yes	yes	yes
LEPRE1	HGLibA_33603	LEPRE1:HGLibA_33603	4.84	-4.47	-3.24	-3.24	-7.71	-7.71	-6.48	-10.95
HMGXB3	HGLibA_21733	HMGXB3:HGLibA_21733	13.48	-4.04	-3.95	-2.95	-7.99	-6.99	-6.9	-10.94		yes
PGM3	HGLibA_43559	PGM3:HGLibA_43559	9.78	-3.95	-3.81	-3.16	-7.76	-7.11	-6.97	-10.92		yes	yes	yes
FAM183A	HGLibA_16325	FAM183A:HGLibA_16325	0.06	-3.97	-3.93	-3.01	-7.9	-6.98	-6.94	-10.91
RPL7L1	HGLibA_49286	RPL7L1:HGLibA_49286	31.99	-3.97	-3.41	-3.53	-7.38	-7.5	-6.94	-10.91		yes		yes
SUMO1	HGLibA_55065	SUMO1:HGLibA_55065	53.24	-3.93	-3.93	-3.05	-7.86	-6.98	-6.98	-10.91
SNRPG	HGLibA_53278	SNRPG:HGLibA_53278	21.97	-4.05	-3.65	-3.2	-7.7	-7.25	-6.85	-10.9				yes
NUDT5	HGLibA_40271	NUDT5:HGLibA_40271	19.66	-4.12	-3.57	-3.19	-7.69	-7.31	-6.76	-10.88				yes
PRAMEF4	HGLibA_45606	PRAMEF4:HGLibA_45606	0	-4.16	-2.94	-3.75	-7.1	-7.91	-6.69	-10.85
ING1	HGLibA_30570	ING1:HGLibA_30570	2.54	-4.04	-3.79	-2.99	-7.83	-7.03	-6.78	-10.82				yes
CSE1L	HGLibA_11318	CSE1L:HGLibA_11318	71.79	-3.99	-3.9	-2.93	-7.89	-6.92	-6.83	-10.82		yes	yes	yes
ANKRD12	HGLibA_01997	ANKRD12:HGLibA_01997	2.88	-3.92	-4.06	-2.84	-7.98	-6.76	-6.9	-10.82
RBM43	HGLibA_47842	RBM43:HGLibA_47842	1.75	-3.88	-3.88	-3.06	-7.76	-6.94	-6.94	-10.82
SLC24A3	HGLibA_51909	SLC24A3:HGLibA_51909	0	-3.89	-4.36	-2.56	-8.25	-6.45	-6.92	-10.81
CHERP	HGLibA_09425	CHERP:HGLibA_09425	15.07	-4.15	-4.06	-2.57	-8.21	-6.72	-6.63	-10.78			yes	yes
ARHGAP12	HGLibA_02707	ARHGAP12:HGLibA_02707	5.17	-4.27	-3.79	-2.71	-8.06	-6.98	-6.5	-10.77
LSM4	HGLibA_34830	LSM4:HGLibA_34830	30.05	-3.9	-4.25	-2.61	-8.15	-6.51	-6.86	-10.76			yes	yes
HIGD1B	HGLibA_21308	HIGD1B:HGLibA_21308	19.78	-4.53	-3.81	-2.4	-8.34	-6.93	-6.21	-10.74
AAED1	HGLibA_00045	AAED1:HGLibA_00045	4.27	-3.91	-3.8	-3.03	-7.71	-6.94	-6.83	-10.74
RBP4	HGLibA_47926	RBP4:HGLibA_47926	0.07	-4.19	-3.66	-2.86	-7.85	-7.05	-6.52	-10.71
RPE	HGLibA_49111	RPE:HGLibA_49111	16.6	-3.97	-3.42	-3.32	-7.39	-7.29	-6.74	-10.71				yes
ASXL1	HGLibA_03388	ASXL1:HGLibA_03388	12.44	-3.89	-3.98	-2.84	-7.87	-6.73	-6.82	-10.71
ARSJ	HGLibA_03152	ARSJ:HGLibA_03152	6.36	-3.89	-4.24	-2.56	-8.13	-6.45	-6.8	-10.69
RIOK1	HGLibA_48595	RIOK1:HGLibA_48595	11.31	-3.98	-3.53	-3.18	-7.51	-7.16	-6.71	-10.69	yes	yes	yes	yes
MPP7	HGLibA_37054	MPP7:HGLibA_37054	0.01	-3.91	-3.25	-3.5	-7.16	-7.41	-6.75	-10.66
UCP3	HGLibA_60126	UCP3:HGLibA_60126	0.15	-4.4	-3.59	-2.65	-7.99	-7.05	-6.24	-10.64
RAMP1	HGLibA_47467	RAMP1:HGLibA_47467	10.66	-3.88	-3.97	-2.78	-7.85	-6.66	-6.75	-10.63
OR5H1	HGLibA_41576	OR5H1:HGLibA_41576	0	-4.02	-3.66	-2.94	-7.68	-6.96	-6.6	-10.62
AEBP1	HGLibA_01085	AEBP1:HGLibA_01085	33.62	-4.42	-3.22	-2.95	-7.64	-7.37	-6.17	-10.59
HTN1	HGLibA_29639	HTN1:HGLibA_29639	0	-3.93	-3.51	-3.12	-7.44	-7.05	-6.63	-10.56
ACAP2	HGLibA_00386	ACAP2:HGLibA_00386	7.02	-3.97	-3.52	-3.06	-7.49	-7.03	-6.58	-10.55
TRIM52	HGLibA_58827	TRIM52:HGLibA_58827	2.6	-3.93	-3.83	-2.79	-7.76	-6.72	-6.62	-10.55
LAP3	HGLibA_33300	LAP3:HGLibA_33300	15.83	-3.98	-3.75	-2.81	-7.73	-6.79	-6.56	-10.54
TANGO2	HGLibA_55584	TANGO2:HGLibA_55584	1.83	-4.1	-3.54	-2.84	-7.64	-6.94	-6.38	-10.48
UNG	HGLibA_60332	UNG:HGLibA_60332	43.87	-3.91	-3.98	-2.57	-7.89	-6.48	-6.55	-10.46
GTDC1	HGLibA_20514	GTDC1:HGLibA_20514	0.92	-3.99	-4.63	-1.82	-8.62	-5.81	-6.45	-10.44
PHRF1	HGLibA_43746	PHRF1:HGLibA_43746	3.44	-4.27	-3.86	-2.31	-8.13	-6.58	-6.17	-10.44
ATP5H	HGLibA_03664	ATP5H:HGLibA_03664	53.37	-3.9	-3.04	-3.5	-6.94	-7.4	-6.54	-10.44				yes
AMFR	HGLibA_01782	AMFR:HGLibA_01782	17.57	-3.9	-3.46	-3.08	-7.36	-6.98	-6.54	-10.44
ZNF35	HGLibA_63143	ZNF35:HGLibA_63143	4.76	-3.91	-3.91	-2.61	-7.82	-6.52	-6.52	-10.43
PYCR1	HGLibA_46962	PYCR1:HGLibA_46962	82.29	-3.97	-3.41	-3.03	-7.38	-7	-6.44	-10.41
PDE4A	HGLibA_43074	PDE4A:HGLibA_43074	3.53	-3.9	-3.52	-2.99	-7.42	-6.89	-6.51	-10.41
RANBP10	HGLibA_47484	RANBP10:HGLibA_47484	8.15	-4.26	-3.98	-2.16	-8.24	-6.42	-6.14	-10.4
MCOLN3	HGLibA_35931	MCOLN3:HGLibA_35931	0.16	-3.97	-3.9	-2.49	-7.87	-6.46	-6.39	-10.36
RNF19B	HGLibA_48891	RNF19B:HGLibA_48891	1.89	-4.27	-3.69	-2.37	-7.96	-6.64	-6.06	-10.33
KIF1A	HGLibA_32171	KIF1A:HGLibA_32171	1.44	-4.2	-3.85	-2.27	-8.05	-6.47	-6.12	-10.32
LRRC45	HGLibA_34653	LRRC45:HGLibA_34653	10.42	-4.27	-3.18	-2.86	-7.45	-7.13	-6.04	-10.31
HDDC2	HGLibA_21032	HDDC2:HGLibA_21032	9.39	-4.1	-4.14	-1.92	-8.24	-6.02	-6.06	-10.16
CNTNAP3B	HGLibA_10429	CNTNAP3B:HGLibA_10429	0.09	-4.01	-3.88	-2.23	-7.89	-6.24	-6.11	-10.12
CAB39L	HGLibA_06835	CAB39L:HGLibA_06835	1.19	-4.01	-4.09	-2.01	-8.1	-6.02	-6.1	-10.11
RPL8	HGLibA_49291	RPL8:HGLibA_49291	365.71	-3.96	-3.91	-2.2	-7.87	-6.16	-6.11	-10.07		yes	yes	yes
INPP4B	HGLibA_30628	INPP4B:HGLibA_30628	0.06	-4.02	-3.24	-2.77	-7.26	-6.79	-6.01	-10.03
ATP6AP1	HGLibA_03695	ATP6AP1:HGLibA_03695	19.66	-3.94	-3.78	-2.31	-7.72	-6.25	-6.09	-10.03		yes		yes
GBA	HGLibA_18711	GBA:HGLibA_18711	6.78	-3.95	-3.26	-2.81	-7.21	-6.76	-6.07	-10.02
SLC26A9	HGLibA_52098	SLC26A9:HGLibA_52098	0	-4.08	-3.03	-2.9	-7.11	-6.98	-5.93	-10.01
NPAT	HGLibA_39695	NPAT:HGLibA_39695	4.99	-4.07	-3.64	-2.26	-7.71	-6.33	-5.9	-9.97		yes	yes	yes
TOR2A	HGLibA_58316	TOR2A:HGLibA_58316	1.65	-3.99	-3.52	-2.4	-7.51	-6.39	-5.92	-9.91
OR8B2	HGLibA_41784	OR8B2:HGLibA_41784	0	-4.28	-3.53	-2.07	-7.81	-6.35	-5.6	-9.88
ACBD6	HGLibA_00407	ACBD6:HGLibA_00407	9.86	-4.08	-2.79	-2.83	-6.87	-6.91	-5.62	-9.7
PDSS1	HGLibA_43238	PDSS1:HGLibA_43238	8.82	-4.17	-2.96	-2.49	-7.13	-6.66	-5.45	-9.62		yes		yes
HIST2H2BE	HGLibA_21534	HIST2H2BE:HGLibA_21534	3.03	-4.2	-3.06	-2.36	-7.26	-6.56	-5.42	-9.62		yes
TRAPPC12	HGLibA_58594	TRAPPC12:HGLibA_58594	2.1	-4.1	-2.98	-2.52	-7.08	-6.62	-5.5	-9.6
RPA3	HGLibA_49093	RPA3:HGLibA_49093	7.61	-3.92	-3.48	-2.18	-7.4	-6.1	-5.66	-9.58		yes
LSAMP	HGLibA_34801	LSAMP:HGLibA_34801	2.62	-4.47	-2.96	-2.12	-7.43	-6.59	-5.08	-9.55
SPATA31A4	HGLibA_53765	SPATA31A4:HGLibA_53765	0	-4.21	-2.72	-2.42	-6.93	-6.63	-5.14	-9.35
SMARCD2	HGLibA_52920	SMARCD2:HGLibA_52920	78.15	-3.91	-3.4	-1.98	-7.31	-5.89	-5.38	-9.29		yes		yes
40057	HGLibA_50745	SEPT9:HGLibA_50745	116.47	-3.9	-3.31	-2.03	-7.21	-5.93	-5.34	-9.24
IGF1R	HGLibA_30081	IGF1R:HGLibA_30081	6.77	-3.92	-3.08	-2.17	-7	-6.09	-5.25	-9.17	yes
NACA2	HGLibA_38321	NACA2:HGLibA_38321	2.77	-4.06	-3.2	-1.7	-7.26	-5.76	-4.9	-8.96
NME8	HGLibA_39464	NME8:HGLibA_39464	0	-3.89	-2.92	-1.69	-6.81	-5.58	-4.61	-8.5
