# Supplementary material for: Identification of oncogenic driver mutations by genome-wide CRISPR-Cas9 dropout screening
Source: BMC Genomics. 2016 Sep 9;17(1):723. doi: 10.1186/s12864-016-3042-2 (PMC5016932; doi:10.1186/s12864-016-3042-2)
Supplement: Additional file 6: Table S5. — mRNA expression levels for kinases of top the 20 list for HCC-827 cells. Expression of candidate genes was found to be at very high level in the EGFR-mutant HCC-827 parental line, e.g. 128.09 FPKMs for EGFR. (XLSX 38 kb) [file 12864_2016_3042_MOESM6_ESM.xlsx]

## Sheet: KiesslingMK_Additional_File6_Ta
Additional file: Table S5 - mRNA expression levels for kinases of the top 20 list for HCC-827 cells.
Gene expression in the HCC-827 EGFRdel E746 parental line
Kinase	Description	RNA Expression
		(mean FPKM)
CDK4	cyclin-dependent kinase 4 [HGNC:1773]	1005.99
EGFR	epidermal growth factor receptor [HGNC:3236]	128.09
TBK1	TANK-binding kinase 1 [HGNC:11584]	89.46
AURKA	aurora kinase A [HGNC:11393]	44.5
SCYL1	SCY1-like 1 (S. cerevisiae) [HGNC:14372]	26.04
PRKAA1	protein kinase, AMP-activated, alpha 1 catalytic subunit [HGNC:9376]	20.02
NRBP1	nuclear receptor binding protein 1 [HGNC:7993]	18.39
PRKCD	protein kinase C, delta [HGNC:9399]	17.04
RIPK2	receptor-interacting serine-threonine kinase 2 [HGNC:10020]	15.77
CSNK1D	casein kinase 1, delta [HGNC:2452]	15.41
PIK3R3	phosphoinositide-3-kinase, regulatory subunit 3 (gamma) [HGNC:8981]	13.62
CDK2	cyclin-dependent kinase 2 [HGNC:1771]	11.35
CHEK1	checkpoint kinase 1 [HGNC:1925]	10.57
CDK11B	cyclin-dependent kinase 11B [HGNC:1729]	9.77
CLK2	CDC-like kinase 2 [HGNC:2069]	9.15
SRPK2	SRSF protein kinase 2 [HGNC:11306]	8.93
CDK12	cyclin-dependent kinase 12 [HGNC:24224]	8.37
PKMYT1	protein kinase, membrane associated tyrosine/threonine 1 [HGNC:29650]	7.77
PAK4	p21 protein (Cdc42/Rac)-activated kinase 4 [HGNC:16059]	7.68
MERTK	MER proto-oncogene, tyrosine kinase [HGNC:7027]	7.44
TLK1	tousled-like kinase 1 [HGNC:11841]	7.04
TP53RK	TP53 regulating kinase [HGNC:16197]	6.74
PDPK1	3-phosphoinositide dependent protein kinase 1 [HGNC:8816]	5.64
CDK11A	cyclin-dependent kinase 11A [HGNC:1730]	4.69
IKBKE	inhibitor of kappa light polypeptide gene enhancer in B-cells, kinase epsilon [HGNC:14552]	4.54
DYRK2	dual-specificity tyrosine-(Y)-phosphorylation regulated kinase 2 [HGNC:3093]	3.86
WEE1	WEE1 G2 checkpoint kinase [HGNC:12761]	3.1
PHKG1	phosphorylase kinase, gamma 1 (muscle) [HGNC:8930]	0.28
RET	ret proto-oncogene [HGNC:9967]	0.01
LTK	leukocyte receptor tyrosine kinase [HGNC:6721]	0
MUSK	muscle, skeletal, receptor tyrosine kinase [HGNC:7525]	0
