# Supplementary material for: Identification of oncogenic driver mutations by genome-wide CRISPR-Cas9 dropout screening
Source: BMC Genomics. 2016 Sep 9;17(1):723. doi: 10.1186/s12864-016-3042-2 (PMC5016932; doi:10.1186/s12864-016-3042-2)
Supplement: Additional file 7: Table S6. — mRNA expression levels for kinases of top the 20 list for CHP-212 cells. Several members of the RAS pathway from the top-ranking hits were expressed at high levels in the parental NRAS-mutant CHP-212 line, e.g. 12.03, 3.86 and 15.93 FPKMs for MAP2K1, MAP2K6 and RAF-1 respectively. (XLSX 38 kb) [file 12864_2016_3042_MOESM7_ESM.xlsx]

## Sheet: KiesslingMK_Additional_File7_Ta
Additional file: Table S6 - mRNA expression levels for kinases of the top 20 list for CHP-212 cells.
Gene expression in the CHP-212 NRASQ61K parental line
Kinase	Description	RNA Expression
		(mean FPKM)
TRIB2	tribbles pseudokinase 2 [HGNC:30809]	390.73
ACTR2	ARP2 actin-related protein 2 homolog (yeast) [HGNC:169]	84.1
BRD2	bromodomain containing 2 [HGNC:1103]	27.58
RPS6KB1	ribosomal protein S6 kinase, 70kDa, polypeptide 1 [HGNC:10436]	16.63
RAF1	Raf-1 proto-oncogene, serine/threonine kinase [HGNC:9829]	15.93
CLK2	CDC-like kinase 2 [HGNC:2069]	14.26
YES1	YES proto-oncogene 1, Src family tyrosine kinase [HGNC:12841]	12.84
MAP2K1	mitogen-activated protein kinase kinase 1 [HGNC:6840]	12.03
CHEK1	checkpoint kinase 1 [HGNC:1925]	11.48
RIOK1	RIO kinase 1 [HGNC:18656]	11.31
STK38L	serine/threonine kinase 38 like [HGNC:17848]	11.28
STRADA	STE20-related kinase adaptor alpha [HGNC:30172]	10.68
PTK2	protein tyrosine kinase 2 [HGNC:9611]	10.54
RPS6KA4	ribosomal protein S6 kinase, 90kDa, polypeptide 4 [HGNC:10433]	10.39
TP53RK	TP53 regulating kinase [HGNC:16197]	9.7
CDC7	cell division cycle 7 [HGNC:1745]	8.9
VRK1	vaccinia related kinase 1 [HGNC:12718]	8.03
PKMYT1	protein kinase, membrane associated tyrosine/threonine 1 [HGNC:29650]	7.04
IGF1R	insulin-like growth factor 1 receptor [HGNC:5465]	6.77
RIPK1	receptor (TNFRSF)-interacting serine-threonine kinase 1 [HGNC:10019]	5.99
RIOK2	RIO kinase 2 [HGNC:18999]	5.35
NEK1	NIMA-related kinase 1 [HGNC:7744]	4.83
GAK	cyclin G associated kinase [HGNC:4113]	4.31
CDK11A	cyclin-dependent kinase 11A [HGNC:1730]	3.96
MAP2K6	mitogen-activated protein kinase kinase 6 [HGNC:6846]	3.86
ZAP70	zeta-chain (TCR) associated protein kinase 70kDa [HGNC:12858]	1.66
AATK	apoptosis-associated tyrosine kinase [HGNC:21]	0.83
PDK1	pyruvate dehydrogenase kinase, isozyme 1 [HGNC:8809]	0.63
PTK6	protein tyrosine kinase 6 [HGNC:9617]	0.03
TEX14	testis expressed 14 [HGNC:11737]	0.03
KIT	v-kit Hardy-Zuckerman 4 feline sarcoma viral oncogene homolog [HGNC:6342]	0.01
SYK	spleen tyrosine kinase [HGNC:11491]	0.01
SBK2	SH3 domain binding kinase family, member 2 [HGNC:34416]	0
