# Supplementary material for: Identification of oncogenic driver mutations by genome-wide CRISPR-Cas9 dropout screening
Source: BMC Genomics. 2016 Sep 9;17(1):723. doi: 10.1186/s12864-016-3042-2 (PMC5016932; doi:10.1186/s12864-016-3042-2)
Supplement: Additional file 8: Table S7. — Top hits for the CHP-212 cell line including genes that are not essential, not present in the top 1 000 for the HCC-827 line, and ranked based on their cumulative screening score and expression level. (XLSX 48 kb) [file 12864_2016_3042_MOESM8_ESM.xlsx]

## Sheet: HCC827_rankings
Additional file: Table S7 -List of genes for the HCC-827 cell line including genes that are not essential, not present in the top 1 000 for the CHP-212 line, and ranked based on their cumulative screening score and expression level
Gene_id	Cumulative Score at Days 14+21+28 (CS)	FPKM	CS_rank	FPKM_rank_desc	Sum_of_CS_FPKM_ranks	Total_rank
SEC61G	-15.28	274.07	5	7	12	1
EGFR	-15.98	128.09	4	11	15	2
OS9	-12.35	559.21	15	1	16	3
SEC61G	-13.45	274.07	10	7	17	4
HN1	-12.25	62.83	16	17	33	5
VOPP1	-11.43	93.27	21	13	34	6
KRT18	-10.87	453.11	32	5	37	7
OS9	-10.64	559.21	39	1	40	8
GNS	-10.8	208.57	35	9	44	9
TBK1	-10.84	89.46	33	14	47	10
PIP4K2C	-10.45	485.76	44	4	48	11
F2RL1	-11.77	25.61	20	33	53	12
TIPARP	-12.06	16.92	18	45	63	13
LBR	-10.83	22.43	34	38	72	14
H3F3A	-10.06	46.99	56	23	79	15
CD320	-10.25	28.73	49	30	79	15
KIAA1191	-10.39	25.52	47	35	82	17
COX5A	-9.94	47.92	63	21	84	18
TMA7	-10.08	22.73	55	37	92	19
KCNRG	-17.69	8.49	1	93	94	20
NETO2	-10.5	14.85	41	55	96	21
ST20	-12.13	9.71	17	80	97	22
GNS	-9.17	208.57	95	9	104	23
UBB	-8.95	399.89	100	6	106	24
TMEM70	-9.27	51.28	87	19	106	24
LANCL2	-9.29	41.15	86	25	111	26
ST13	-13.88	6.93	8	103	111	26
FHL2	-10.61	11.4	40	72	112	28
NDUFB2	-10.06	12.86	56	62	118	29
ADO	-15.27	6.38	6	112	118	29
TMEM179B	-10.73	9.53	36	83	119	31
LCP1	-8.56	108.33	109	12	121	32
SLCO1B3	-11.17	7.8	27	95	122	33
LARP1	-8.9	48.73	103	20	123	34
MTMR1	-9.37	16.69	81	46	127	35
IST1	-9.7	14.71	70	57	127	35
PAM	-9.37	16.67	81	47	128	37
SPSB2	-10.21	9.96	51	77	128	37
METTL5	-9.93	12.11	64	66	130	39
CUL4A	-10.01	11.5	60	71	131	40
TMEM54	-9.33	15.16	85	53	138	41
GAMT	-10.11	9.07	53	86	139	42
USF2	-10.46	7.77	43	96	139	42
ADTRP	-11.4	5.88	22	120	142	44
TMEM126B	-8.87	17.91	104	41	145	45
STAM2	-11.05	5.94	28	117	145	45
IFIT5	-12.81	4.9	13	135	148	47
METTL2B	-10.03	8.58	59	90	149	48
PIK3R3	-9.07	14.81	97	56	153	49
PMF1-BGLAP	-8.42	19.39	114	40	154	50
SNX1	-11.37	5.23	24	130	154	50
PARG	-12.99	4.65	12	142	154	50
UBE2V1	-8.14	36.09	129	26	155	53
SLC25A38	-9.73	9.03	69	87	156	54
ACOT2	-9.44	9.8	78	79	157	55
OS9	-7.73	559.21	157	1	158	56
RAVER1	-8.26	24.04	123	36	159	57
EIF2A	-8.13	28.01	131	32	163	58
MRPL30	-8.94	13.66	102	61	163	58
HIAT1	-8.53	15.05	110	54	164	60
UBE3A	-9.83	7.75	67	97	164	60
HIGD1A	-8.01	30.68	138	28	166	62
RIPK2	-8.3	15.77	119	50	169	63
NDUFB9	-9.18	10.6	94	75	169	63
C12orf44	-9.13	10.22	96	76	172	65
ADNP2	-9.86	6.66	66	108	174	66
ZNF721	-13.47	3.56	9	165	174	66
WASH1	-12.47	3.65	14	163	177	68
GPT2	-8.87	10.71	104	74	178	69
COX5A	-7.65	47.92	160	21	181	70
FAM216A	-9.4	6.88	80	104	184	71
ZNF398	-11.04	3.94	29	155	184	71
PRKAR1B	-9.58	6.27	72	114	186	73
SHISA4	-11.25	3.66	25	162	187	74
MEF2D	-9.48	6.09	76	116	192	75
KDM5B	-9.35	6.4	83	111	194	76
RAB11A	-7.78	17.83	154	42	196	77
TCEANC	-17.59	2.67	2	194	196	77
LRRC6	-7.81	16.06	151	49	200	79
SPIRE1	-8.32	9.57	118	82	200	79
ALDH6A1	-9.19	6.79	93	107	200	79
OSBPL8	-8.16	11.28	128	73	201	82
PHF1	-13.08	2.77	11	192	203	83
FAM49B	-7.26	31.25	178	27	205	84
LLPH	-7.86	13.82	148	59	207	85
TDG	-9.35	5.66	83	125	208	86
NBPF15	-10.47	3.55	42	166	208	86
ARID5B	-9.96	4.42	62	147	209	88
CBR3	-11.18	3.03	26	184	210	89
MICU2	-8.17	9.51	127	84	211	90
ZNF417	-10.68	3.41	38	173	211	90
STEAP3	-8.7	6.86	107	105	212	92
NBPF16	-10.41	3.53	46	168	214	93
TMEM161A	-9.01	5.93	99	118	217	94
LRRC59	-6.82	43.87	196	24	220	95
FAM86B1	-16.91	1.5	3	221	224	96
GOLGA8B	-9.88	3.73	65	160	225	97
NBPF15	-10.01	3.53	60	168	228	98
PCDHGC5	-8.01	8.57	138	91	229	99
TRAPPC2	-10.7	2.66	37	195	232	100
CCZ1	-7.74	9.86	155	78	233	101
SETD7	-7.86	9.11	148	85	233	101
ITGA3	-6.05	55.73	217	18	235	103
WASH1	-10.23	3.01	50	185	235	103
ZNF653	-11.4	1.86	22	213	235	103
FAM222B	-8.87	5.03	104	133	237	106
APLP2	-5.65	82.59	224	15	239	107
IFI44	-6.51	25.58	205	34	239	107
TMBIM4	-7.01	15.23	187	52	239	107
NCOR1	-7.38	12.09	172	67	239	107
NBPF16	-9.57	3.55	73	166	239	107
ZNF74	-10.9	2.04	31	210	241	112
REPIN1	-6.22	29.94	214	29	243	113
AGAP6	-13.91	1.11	7	236	243	113
DUSP14	-7.74	8.65	155	89	244	115
DHCR7	-6.12	28.73	216	30	246	116
OCRL	-7.16	12.75	185	63	248	117
CLK2	-8.01	6.48	138	110	248	117
TBC1D9B	-7.08	12.5	186	64	250	119
TCFL5	-8.46	4.7	112	139	251	120
GNPNAT1	-4.86	63.96	237	16	253	121
ZBTB9	-8.95	4.06	100	153	253	121
RARG	-7.68	7.47	159	98	257	123
DTX3	-10.93	1.29	30	227	257	123
ZNF676	-11.88	1.06	19	240	259	125
VASP	-6.67	13.71	200	60	260	126
PHF8	-6.86	11.81	191	69	260	126
WASH1	-9.04	3.65	98	163	261	128
ATXN7L3B	-7.35	8.86	174	88	262	129
UBE2J2	-8.22	4.82	125	137	262	129
HOXA1	-6.85	12.08	195	68	263	131
PARVA	-8.04	5.41	136	127	263	131
ZNF324	-9.26	3.24	88	175	263	131
TGFA	-10.17	1.93	52	212	264	134
CXADR	-6.04	16.3	218	48	266	135
NPIPL3	-10.35	1.64	48	218	266	135
COPS7B	-7.4	7.46	169	99	268	137
ERI2	-8.24	4.61	124	144	268	137
VGF	-9.22	3.22	92	176	268	137
C11orf91	-6.71	11.75	199	70	269	140
GPC1	-7.94	5.84	146	123	269	140
ZNF426	-7.98	5.36	142	128	270	142
ZFYVE26	-8.14	4.66	129	141	270	142
C12orf76	-10.43	1.36	45	225	270	142
SLC37A1	-8.04	4.87	136	136	272	145
HAS3	-9.24	3.13	89	183	272	145
RMND5A	-7.99	5.11	141	132	273	147
TMEM50A	-5.41	17.07	230	44	274	148
CSNK1D	-5.65	15.41	224	51	275	149
TSC22D1	-4.72	22.23	238	39	277	150
SIKE1	-7.51	6.31	164	113	277	150
ZNF549	-10.05	1.6	58	219	277	150
ABCD3	-5.3	17.75	235	43	278	153
TTC8	-7.45	6.22	166	115	281	154
NBPF9	-8.48	3.51	111	170	281	154
HIP1R	-6.87	8.51	190	92	282	156
TCFL5	-7.95	4.7	144	139	283	157
NDUFA3	-8.12	4.11	132	151	283	157
IFT57	-5.61	13.86	226	58	284	159
ATAD2	-5.88	12.48	220	65	285	160
CEP290	-9.47	2.12	77	209	286	161
CTAGE9	-10.1	1.16	54	233	287	162
C11orf74	-8.46	3.22	112	176	288	163
MYBL1	-6.26	9.71	211	80	291	164
HIST3H2A	-7.41	5.83	168	124	292	165
ZNF428	-9.44	1.79	78	215	293	166
CDK11B	-7.37	5.86	173	121	294	167
RDH5	-8.28	3.39	120	174	294	167
PHACTR4	-6.63	8.01	202	94	296	169
CDKN1A	-8.33	3.14	117	182	299	170
LOC100132247	-9.23	2.16	91	208	299	170
IMMP1L	-9.64	1.27	71	228	299	170
DYRK2	-7.95	3.86	144	156	300	173
KCNRG	-9.74	1.16	68	233	301	174
S1PR2	-8.27	3.15	121	181	302	175
RASA2	-8.62	2.51	108	198	306	176
GNA15	-6.51	6.95	205	102	307	177
TNFSF9	-7.63	4.47	161	146	307	177
PCDHGA1	-6.45	7.38	208	100	308	179
GSDMC	-8.38	2.69	115	193	308	179
NDUFAF4	-7.2	5.43	183	126	309	181
ARHGEF25	-9.57	1.1	73	237	310	182
P4HA2	-8.05	3.16	134	179	313	183
HERC2	-8.37	2.49	116	199	315	184
ZNF492	-9.56	1.06	75	240	315	184
TMEM187	-6.16	7.11	215	101	316	186
MYCBP	-6.49	6.65	207	109	316	186
APBB3	-9.24	1.23	89	229	318	188
PAG1	-6.86	5.29	191	129	320	189
TDRKH	-6.58	5.92	203	119	322	190
RANBP10	-7.81	3.44	151	171	322	190
NCDN	-6.93	4.98	189	134	323	192
HIST1H2AC	-5.94	6.86	219	105	324	193
CDK11A	-6.56	5.86	204	121	325	194
ZNF595	-8.27	2.32	121	204	325	194
MLL4	-7.4	3.76	169	159	328	196
GPR56	-7.23	3.86	179	156	335	197
HEATR6	-7.21	4.04	182	154	336	198
BAG1	-6.8	4.65	197	142	339	199
NLRC5	-7.97	2.64	143	197	340	200
ZNF436	-7.73	3.01	157	185	342	201
CALHM2	-7.32	3.42	175	172	347	202
SH3D21	-8.18	1.43	126	222	348	203
PHF17	-6.67	4.17	200	149	349	204
ABHD17A	-7.81	2.49	151	199	350	205
ELMSAN1	-5.83	5.13	222	131	353	206
RPH3AL	-7.4	2.96	169	188	357	207
CPA4	-8.06	1.37	133	224	357	207
RMDN3	-6.35	4.17	209	149	358	209
KAL1	-7.61	2.65	163	196	359	210
P4HA2	-7.2	3.16	183	179	362	211
KLHL29	-8.05	1.19	134	231	365	212
KLHL8	-5.31	4.75	234	138	372	213
NFIA	-7.83	1.34	150	226	376	214
CBWD2	-7.3	2.48	176	201	377	215
ZSWIM4	-5.47	4.1	228	152	380	216
CNPY4	-7.46	1.75	165	217	382	217
GPR56	-5.53	3.86	227	156	383	218
IKBKE	-4.27	4.54	241	145	386	219
GCDH	-4.38	4.42	239	147	386	219
ADORA1	-7.9	1.07	147	239	386	219
EFCAB7	-7.22	2.17	181	207	388	222
RCN2	-5.34	3.72	231	161	392	223
SOGA1	-6.98	2.25	188	205	393	224
ATP9B	-7.62	1.19	162	231	393	224
ZNF287	-6.86	2.22	191	206	397	226
HOXB5	-7.44	1.21	167	230	397	226
KIAA1107	-6.32	2.87	210	189	399	228
UBIAD1	-6.26	2.85	211	190	401	229
AAMDC	-5.46	3.21	229	178	407	230
IQCD	-6.86	1.76	191	216	407	230
ZNF845	-5.85	2.99	221	187	408	232
OSGIN1	-7.3	1.14	176	235	411	233
RABL2B	-6.25	2.43	213	203	416	234
ST20	-7.23	1.09	179	238	417	235
ENPP1	-6.72	1.42	198	223	421	236
UBIAD1	-5.23	2.85	236	190	426	237
NUDT8	-5.34	2.48	231	201	432	238
DIS3L2	-5.71	2.01	223	211	434	239
BRWD1	-5.32	1.82	233	214	447	240
ARHGEF10	-4.31	1.55	240	220	460	241
