# Supplementary material for: Identification of oncogenic driver mutations by genome-wide CRISPR-Cas9 dropout screening
Source: BMC Genomics. 2016 Sep 9;17(1):723. doi: 10.1186/s12864-016-3042-2 (PMC5016932; doi:10.1186/s12864-016-3042-2)
Supplement: Additional file 9: Table S8. — Top hits for the CHP-212 cell line including genes that are not essential, not present in the top 1 000 for the HCC-827 line, and ranked based on their cumulative screening score and expression level. (XLSX 45 kb) [file 12864_2016_3042_MOESM9_ESM.xlsx]

## Sheet: CHP212_rankings
Additional file: Table S8 - Top hits for the CHP-212 cell line including genes that are not essential, not present in the top 1 000 for the HCC-827 line, and ranked based on their cumulative screening score and expression level
Gene_id	Cumulative Score at Days 14+21+28 (CS)	FPKM	CS_rank	FPKM_rank_desc	Sum_of_CS_FPKM_ranks	Total_rank
TRIB2	-16.45	390.73	8	5	13	1
MYCN	-14.48	663.06	22	3	25	2
FAM195B	-14.67	32.98	18	31	49	3
SGTA	-14.06	27.19	33	40	73	4
STRADA	-15.15	17.04	12	62	74	5
NDUFC2-KCTD14	-13.54	58.76	59	17	76	6
TNFRSF10B	-13.75	38.04	49	28	77	7
NRAS	-13.9	27.85	40	37	77	7
ACTG1	-13.27	1460.76	76	2	78	9
PPM1G	-13.57	40.59	57	26	83	10
TMSB10	-13.12	1792.13	83	1	84	11
PYURF	-13.84	24.42	45	45	90	12
RNF103-CHMP3	-14.01	19.11	35	57	92	13
LPIN1	-13.05	137.18	86	8	94	14
GALNT2	-13.42	33.51	65	30	95	15
DYNC1LI2	-13.5	32.59	62	33	95	15
ATXN1L	-14.23	15.77	30	67	97	17
CNPY2	-13.76	21.45	48	51	99	18
HDAC5	-15.21	12.3	10	90	100	19
ADO	-16.05	12.29	9	91	100	19
COX5A	-13.09	59.36	85	16	101	21
MTX3	-13.8	19.76	46	56	102	22
RNPEP	-13.38	28.92	68	36	104	23
UBE2C	-12.95	60.92	91	15	106	24
DSTN	-12.85	102.92	96	12	108	25
PFN2	-12.8	92.11	100	13	113	26
FAM134C	-14.56	11.55	21	96	117	27
FAM192A	-13.36	22.31	70	49	119	28
TAGLN2	-12.6	151.38	114	6	120	29
ITFG3	-13.57	17	57	63	120	29
PRNP	-12.53	144.09	119	7	126	31
EEF1E1	-13.14	24.41	82	46	128	32
FEM1B	-14.41	10.41	23	108	131	33
KCNRG	-18.55	8.02	2	132	134	34
DGCR6L	-12.67	39.43	110	27	137	35
ST13	-13.89	11.54	41	97	138	37
CWC15	-13.38	15.04	68	69	137	35
PTPN12	-13.5	13.94	62	77	139	38
MAP2K1	-13.72	12.03	50	93	143	40
CHN1	-13.97	10.75	39	104	143	40
ENKD1	-13.87	11.03	44	100	144	42
MYCN	-12.3	663.06	139	3	142	39
HEATR6	-13.15	16.85	80	65	145	43
SIKE1	-14.28	9.18	28	120	148	44
MAN1B1	-14.29	8.87	27	122	149	45
CBX4	-13.64	11.47	54	98	152	46
LUZP6	-12.43	52.54	131	23	154	48
ARPC1B	-12.53	30.04	119	34	153	47
RAB6A	-13.98	9.19	37	119	156	49
USP33	-15.07	6.74	13	143	156	49
DPM2	-13.32	13.14	75	83	158	51
CLASP1	-13.78	10.01	47	111	158	51
SEC22C	-13.99	8.82	36	123	159	53
PARG	-13.72	10.36	50	109	159	53
MAP2	-12.72	18.87	105	58	163	55
CDS2	-17.11	5.1	6	159	165	56
AP3S1	-12.86	14.59	95	72	167	57
ATP1B3	-12.22	54.39	147	20	167	57
SOAT1	-13.65	9.39	53	115	168	60
IGSF8	-13.98	8.36	37	130	167	57
TNRC6C	-14.66	6.2	19	150	169	61
PHF2	-12.78	15.26	102	68	170	62
NPB	-14.35	6.53	26	147	173	63
NOV	-12.5	22.23	123	50	173	63
EML4	-12.79	14.45	101	74	175	65
TYW1	-13.89	7.85	41	134	175	65
C17orf96	-14.93	5.1	16	159	175	65
TBC1D16	-12.62	16.87	112	64	176	68
FAM21A	-14.21	6.64	32	145	177	69
MLX	-12.4	24.96	134	43	177	69
CDS2	-14.61	5.1	20	159	179	71
METTL5	-12.87	12.47	94	88	182	72
COX6C	-12.28	27.7	144	38	182	72
GSR	-12.19	32.93	152	32	184	75
MAP4	-12.3	24.75	139	44	183	74
MDP1	-12.47	18.8	125	59	184	75
LPIN1	-11.67	137.18	176	8	184	75
ZNF134	-13.54	8.45	59	127	186	78
CAPN2	-11.93	49.63	163	24	187	79
AKAP1	-12.26	27.14	145	42	187	79
PHOX2B	-12.21	27.15	150	41	191	81
BNIP3L	-12.91	10.96	93	101	194	82
BAIAP2	-15.18	4.14	11	185	196	83
NBPF24	-17.49	3.77	5	191	196	83
CASC4	-12.7	12.09	106	92	198	85
HERPUD1	-12.44	14.74	129	71	200	87
PCYOX1	-12.53	13.66	119	79	198	85
HELZ	-13.04	9.64	87	114	201	88
IFNGR2	-12.56	12.95	118	84	202	89
FHL1	-11.58	57.2	184	18	202	89
PTRH2	-12.14	20.21	154	54	208	91
RAD18	-13.34	7.19	71	138	209	92
TPM2	-11.71	29.79	174	35	209	92
NIT2	-12.99	8.89	89	121	210	94
HIAT1	-12.4	13.99	134	76	210	94
WASH1	-16.85	3.23	7	205	212	96
EEF1B2	-11.24	129.28	208	10	218	97
FASTKD2	-12.92	8.45	92	127	219	98
POM121C	-13.12	7.58	83	136	219	98
UQCR10	-11.34	55.51	201	19	220	100
PTGES3L	-12.46	11.57	127	95	222	101
CWC15	-12.07	15.04	155	69	224	102
TCEANC	-21.73	2.5	1	224	225	103
NDUFS8	-12.49	10.96	124	101	225	103
AGAP6	-17.72	2.52	4	223	227	105
UBE2J2	-13.33	5.47	73	155	228	106
CXADR	-13.17	6.07	79	151	230	107
YTHDF2	-11.86	17.86	170	60	230	107
PHGDH	-11.65	21.03	179	52	231	109
TSC22D1	-12.6	9.26	114	117	231	109
CNIH	-11.56	22.76	185	48	233	111
ATXN2	-14.22	3.28	31	203	234	112
UBE2O	-11.56	20.78	185	53	238	113
PSMD10	-11.92	14.17	165	75	240	114
SEC23IP	-12.07	12.63	155	85	240	114
TRIM59	-12.73	7.24	104	137	241	116
AMZ2	-11.32	27.49	202	39	241	116
ARHGEF3	-12.57	8.4	116	129	245	118
NBPF16	-13.43	4.19	64	182	246	119
ACTN4	-10.98	54.37	225	21	246	119
PHF3	-12.83	6.35	99	149	248	121
TSPAN5	-13.53	4.07	61	187	248	121
SUMO1	-10.91	53.24	228	22	250	123
ARL14EP	-14.27	2.49	29	225	254	124
SPCS1	-11.59	14.49	182	73	255	125
SMPD2	-13.24	4.28	77	179	256	126
EVPL	-18.06	1.23	3	254	257	127
ATG13	-12.43	8.46	131	126	257	127
PROSC	-11.98	11.38	160	99	259	129
FAM98A	-11.21	22.89	212	47	259	129
CLEC3B	-12.96	4.56	90	170	260	132
WASH1	-13.33	4.09	73	186	259	129
PYCR1	-10.41	82.29	246	14	260	132
NUDT17	-14.38	1.92	25	237	262	134
CBWD2	-14.77	1.54	17	248	265	136
TRAF3IP2	-12.44	7.74	129	135	264	135
ARL17A	-15.05	1.38	14	252	266	137
RECQL5	-12.51	6.71	122	144	266	137
AEBP1	-10.59	33.62	237	29	266	137
UNG	-10.46	43.87	242	25	267	140
ARHGAP23	-11.69	11.75	175	94	269	141
40057	-9.24	116.47	259	11	270	142
CBWD1	-14.4	1.54	24	248	272	143
HNF4G	-14.97	1.16	15	258	273	144
WIPF2	-11.91	10.56	167	106	273	144
FSBP	-13.66	2.59	52	222	274	146
SMCR7L	-11.45	13.61	195	82	277	148
RALGAPA2	-13.89	1.99	41	235	276	147
SBF1	-11.44	13.65	197	81	278	151
FBRSL1	-12.47	6.03	125	152	277	148
MNS1	-13.15	3.6	80	197	277	148
SEMA3A	-14.06	1.6	33	246	279	152
MAFG	-11.47	12.59	194	86	280	153
RDH14	-12.06	8.52	157	125	282	154
PARP2	-11.26	13.66	205	79	284	155
VPS13B	-13.4	2.66	66	219	285	156
PABPC4	-11.59	10.94	182	103	285	156
BNIP3	-11.96	8.81	162	124	286	159
TMEM138	-12.57	4.59	116	169	285	156
HIGD1B	-10.74	19.78	232	55	287	160
HSD17B4	-11.22	13.79	211	78	289	161
GLIS2	-12.36	5.89	136	153	289	161
ARRDC1	-13.64	1.93	54	236	290	163
ZNF721	-13.59	1.78	56	240	296	164
PBRM1	-11.23	12.49	210	87	297	165
ZBTB12	-12.29	5.3	142	157	299	166
DCUN1D1	-12.32	4.91	137	162	299	166
MEF2A	-11.54	9.86	188	112	300	168
AMFR	-10.44	17.57	243	61	304	169
ZNF280C	-12.68	3.62	109	196	305	170
LAP3	-10.54	15.83	240	66	306	171
RMDN1	-12.16	5.54	153	154	307	172
PKD2	-11.52	9.25	191	118	309	173
ITFG1	-11.36	10.07	200	110	310	174
DNAJB4	-12.75	3.1	103	208	311	176
MTMR14	-12.3	4.54	139	171	310	174
KIF3A	-12.61	3.52	113	199	312	177
NEURL2	-11.75	6.97	173	140	313	178
SRA1	-11.6	7.95	181	133	314	179
NBPF15	-12.41	4.19	133	182	315	180
CCDC113	-12.23	4.39	146	175	321	181
MORC3	-11.92	5.32	165	156	321	181
SPATC1L	-12.7	2.78	106	215	321	181
ASXL1	-10.71	12.44	234	89	323	184
SASH1	-12.04	4.75	158	166	324	186
ARL4A	-12.29	4.24	142	181	323	184
MTFR1L	-12.69	2.73	108	217	325	187
ZNF780B	-13.34	1.23	71	254	325	187
ZNF773	-13.39	1.06	67	261	328	189
PIF1	-12.84	2.3	98	230	328	189
ZAP70	-13.03	1.66	88	243	331	191
PARP11	-13.22	1.11	78	260	338	192
RAMP1	-10.63	10.66	236	105	341	193
PRTG	-12.66	2.22	111	233	344	194
PRAMEF6	-12.85	1.46	96	250	346	195
VDR	-11.84	4.37	171	177	348	196
CASP8	-11.93	4	163	188	351	197
SPG11	-11.63	4.47	180	173	353	198
HDHD3	-11.98	3.66	160	195	355	199
LRRC45	-10.31	10.42	251	107	358	200
SLC12A4	-11.54	4.49	188	172	360	201
EIF5A2	-12.21	2.82	150	212	362	202
SLC25A25	-11.09	6.63	219	146	365	203
TACC1	-11.28	4.84	204	163	367	205
HDDC2	-10.16	9.39	252	115	367	205
APBB1	-11.52	4.39	191	175	366	204
ACBD6	-9.7	9.86	256	112	368	207
PDS5B	-11.45	4.45	195	174	369	208
CSPP1	-11.67	3.67	176	194	370	209
TRAM1L1	-12.03	2.82	159	212	371	210
DENND1B	-12.45	1.59	128	247	375	212
GABRA2	-12.22	2.44	147	227	374	211
ACAP2	-10.55	7.02	238	139	377	213
SPDYA	-11.38	4.3	199	178	377	213
CCDC112	-11.55	3.81	187	190	377	213
C19orf25	-11.66	3.51	178	200	378	218
CUL9	-11.91	2.91	167	210	377	213
RANBP10	-10.4	8.15	248	131	379	219
ARFIP2	-11.54	3.98	188	189	377	213
C8orf48	-12.31	1.62	138	245	383	220
ARSJ	-10.69	6.36	235	148	383	220
RNF182	-11.17	4.62	215	168	383	220
SUMF1	-11.13	4.74	218	167	385	223
ARHGAP12	-10.77	5.17	231	158	389	224
FAM92A1	-11.4	3.74	198	192	390	225
LEPRE1	-10.95	4.84	227	163	390	225
GBA	-10.02	6.78	254	141	395	227
ZNF562	-11.48	3.16	193	207	400	228
IGF1R	-9.17	6.77	260	142	402	230
FAM117A	-11.8	2.26	172	231	403	231
OGFOD2	-11.09	4.19	219	182	401	229
RASD2	-12.22	1.18	147	257	404	232
ZNF721	-11.15	3.71	216	193	409	233
ZNF35	-10.43	4.76	245	165	410	234
AAED1	-10.74	4.27	232	180	412	235
PTCD2	-11.2	3.19	213	206	419	236
BBS9	-11.89	1.38	169	252	421	237
PARP3	-11.04	3.44	221	201	422	238
HIP1R	-11.2	2.97	213	209	422	238
FAM213B	-11.26	2.72	205	218	423	240
RGPD3	-10.99	3.28	224	203	427	241
SLC39A11	-11.24	2.48	208	226	434	242
FAM117A	-11.26	2.26	205	231	436	243
ANKRD12	-10.82	2.88	229	211	440	245
CRYZL1	-10.98	2.81	225	214	439	244
OSBPL6	-11.29	1.73	203	242	445	248
PDE4A	-10.41	3.53	246	198	444	246
PHRF1	-10.44	3.44	243	201	444	246
AKAP9	-11.04	2.42	221	228	449	249
BTBD7	-11	2.34	223	229	452	250
TRIM52	-10.55	2.6	238	221	459	251
RBM43	-10.82	1.75	229	241	470	252
CSRNP3	-11.15	1.13	216	259	475	253
NACA2	-8.96	2.77	261	216	477	254
LSAMP	-9.55	2.62	258	220	478	255
TANGO2	-10.48	1.83	241	239	480	256
RNF19B	-10.33	1.89	249	238	487	257
TRAPPC12	-9.6	2.1	257	234	491	258
TOR2A	-9.91	1.65	255	244	499	259
KIF1A	-10.32	1.44	250	251	501	260
CAB39L	-10.11	1.19	253	256	509	261
